# Supplementary material for: Assembling Ancestors: the manipulation of Neolithic and Gallo-Roman skeletal remains from Pommerœul, Belgium
Source: Antiquity. Author manuscript; Available in PMC 2024 Dec 19. (PMC11658144; doi:10.15184/aqy.2024.158)
Supplement: Appendix 2. Online Table 1 (ancient library details) revised [file NIHMS2033442-supplement-Appendix_2__Online_Table_1__ancient_library_details__revised.xlsx]

## Sheet: Sheet1
Library ID (we list all libraries from individuals with newly reported data in this study)	Master ID (lab)	PASS/FAIL status for library. If PASS, is this a newly reported library, and a newly reported individual? If FAIL, give reason.	Assessment Note	Skeletal Code	Accession/Museum Code	Burial Code	Date mean in BP in years before 1950 CE	Full Date: One of two formats. (Format 1) 95.4% CI calibrated radiocarbon age (Conventional Radiocarbon Age BP, Lab number) e.g. 2624-2350 calBCE (3990±40 BP, Ua-35016). (Format 2) Archaeological context range, e.g. 2500-1700 BCE	Site	Country	Latitude	Longitude	Skeletal Element Used for aDNA	Location where powder was prepared	amount of powder used in extraction (mg)	Location where DNA extraction was performed	DNA extraction	Extraction Method	Location where library preparation was performed	Library preparation	amount of powder in library (mg)	UDG treatment	Library Prep Method	Target enrichment performed	mt Enrichment Method	1240K Enrichment Method	Sequencing platform for 1240k capture data	Read Length	Shotgun percentage mapping to hg19	Shotgun mean sequence length	mtDNA coverage	mtDNA mean -or- median read length	mtDNA fraction of C-to-T damage in last base	mtDNA match to consensus sequence 95% CI	mtDNA haplogroup	1240K coverage at targeted positions	1240K unique SNPs hit	1240K mean -or- median read length	1240K fraction of C-to-T damage in last base	1240K sequences hitting X chr	1240K sequences hitting Y chr	Genetically determined sex
S21570.Y1.E2.L1	I21570	Pass		T26-J			4950	3100-2900 BCE	Pommeroeul	Belgium	50.460833	3.711667	tibia	Boston	39	Boston	robotic	Rohland 2018 (Dabney Buffer, silica beads)	Boston	ds	7.8	partial	Rohland 2015; silica coated magnetic beads and 7x volume PB (Qiagen) for cleanups, Bst2.0 in smaller volume, 100ul total PCR volume, higher primer concentration, SPRI cleanup of PCR	1240k+	Fu 2013; simultaneous enrichment of ~1.2M SNPs and mtDNA	Fu 2013; simultaneous enrichment of ~1.2M SNPs and mtDNA	HiSeq X10	2x101, 2x7	0.0330621	49.7	3.949	51.8	0.09	[0.868, 0.980]	T2b	0.166363	169453	58.2	0.097	6348	87	F
S18067.Y1.E1.L1	I18067	Pass	mtmatchmax=0.975	T26-B			4950	3100-2900 BCE	Pommeroeul	Belgium	50.460833	3.711667	humerus	Boston	33	Boston	robotic	Rohland 2018 (Dabney Buffer, silica beads)	Boston	ds	6.6	partial	Rohland 2015; silica coated magnetic beads and 7x volume PB (Qiagen) for cleanups, Bst2.0 in smaller volume, 100ul total PCR volume, higher primer concentration, SPRI cleanup of PCR	1240k+	Fu 2013; simultaneous enrichment of ~1.2M SNPs and mtDNA	Fu 2013; simultaneous enrichment of ~1.2M SNPs and mtDNA	NextSeq 500	2x76, 2x7	0.000473913	54	8.876	58.1	0.1	[0.918, 0.975]	T2c1d+152	0.015	17717	63.9	0.106	289	184	M
S18068.Y1.E1.L1	I18068	Pass		T26-C			4950	3100-2900 BCE	Pommeroeul	Belgium	50.460833	3.711667	femur	Boston	41	Boston	robotic	Rohland 2018 (Dabney Buffer, silica beads)	Boston	ds	8.2	partial	Rohland 2015; silica coated magnetic beads and 7x volume PB (Qiagen) for cleanups, Bst2.0 in smaller volume, 100ul total PCR volume, higher primer concentration, SPRI cleanup of PCR	1240k+	Fu 2013; simultaneous enrichment of ~1.2M SNPs and mtDNA	Fu 2013; simultaneous enrichment of ~1.2M SNPs and mtDNA	NextSeq 500	2x76, 2x7	0.00188371	54.8	26.28	55.5	0.098	[0.972, 0.996]	H7d	0.079	89704	69.1	0.096	1575	966	M
S18605.Y1.E1.L1	I18605	Pass		T26-A			2525	3100 BCE - 1950 CE	Pommeroeul	Belgium	50.460833	3.711667	cochlea	Boston	36	Boston	robotic	Rohland 2018 (Dabney Buffer, silica beads)	Boston	ds	7.2	partial	Rohland 2015; silica coated magnetic beads and 7x volume PB (Qiagen) for cleanups, Bst2.0 in smaller volume, 100ul total PCR volume, higher primer concentration, SPRI cleanup of PCR	1240k+	Fu 2013; simultaneous enrichment of ~1.2M SNPs and mtDNA	Fu 2013; simultaneous enrichment of ~1.2M SNPs and mtDNA	HiSeq X10	2x101, 2x7	0.33767	53.9	90.07	61.8	0.087	[0.964, 0.985]	T2b	1.769	663312	65.2	0.086	62387	808	F
S21564.Y1.E2.L1	I21564	Questionable	2500.to.5000.SNPs	T26-D			4950	3100-2900 BCE	Pommeroeul	Belgium	50.460833	3.711667	long bone	Boston	39	Boston	robotic	Rohland 2018 (Dabney Buffer, silica beads)	Boston	ds	7.8	partial	Rohland 2015; silica coated magnetic beads and 7x volume PB (Qiagen) for cleanups, Bst2.0 in smaller volume, 100ul total PCR volume, higher primer concentration, SPRI cleanup of PCR	1240k+	Fu 2013; simultaneous enrichment of ~1.2M SNPs and mtDNA	Fu 2013; simultaneous enrichment of ~1.2M SNPs and mtDNA	HiSeq X10	2x101, 2x7	0.00117836	52.4	1.599	52.5	0.102	[0.697, 0.952]	H+152	0.002558	2768	57	0.1425	42	39	U
S21565.Y1.E2.L1	I21565	Questionable	2500.to.5000.SNPs	T26-E			4950	3100-2900 BCE	Pommeroeul	Belgium	50.460833	3.711667	long bone	Boston	36	Boston	robotic	Rohland 2018 (Dabney Buffer, silica beads)	Boston	ds	7.2	partial	Rohland 2015; silica coated magnetic beads and 7x volume PB (Qiagen) for cleanups, Bst2.0 in smaller volume, 100ul total PCR volume, higher primer concentration, SPRI cleanup of PCR	1240k+	Fu 2013; simultaneous enrichment of ~1.2M SNPs and mtDNA	Fu 2013; simultaneous enrichment of ~1.2M SNPs and mtDNA	HiSeq X10	2x101, 2x7	0.00118404	54.6	0.6891	58.2	0.1155	[0.594, 0.941]	T	0.00268	3155	62.6	0.091	66	46	M
S21566.Y1.E2.L1	I21566	Fail	<2500.SNPs	T26-F			4950	3100-2900 BCE	Pommeroeul	Belgium	50.460833	3.711667	long bone	Boston	40	Boston	robotic	Rohland 2018 (Dabney Buffer, silica beads)	Boston	ds	8	partial	Rohland 2015; silica coated magnetic beads and 7x volume PB (Qiagen) for cleanups, Bst2.0 in smaller volume, 100ul total PCR volume, higher primer concentration, SPRI cleanup of PCR	1240k+	Fu 2013; simultaneous enrichment of ~1.2M SNPs and mtDNA	Fu 2013; simultaneous enrichment of ~1.2M SNPs and mtDNA	HiSeq X10	2x101, 2x7	0.00480803	60.6	0.4075	61.9	0.0305	[0.665, 0.997]	H2a2a1	0.002044	2093	68	0.0665	48	40	U
S21567.Y1.E2.L1	I21567	Fail	<2500.SNPs	T26-G			4950	3100-2900 BCE	Pommeroeul	Belgium	50.460833	3.711667	long bone	Boston	39	Boston	robotic	Rohland 2018 (Dabney Buffer, silica beads)	Boston	ds	7.8	partial	Rohland 2015; silica coated magnetic beads and 7x volume PB (Qiagen) for cleanups, Bst2.0 in smaller volume, 100ul total PCR volume, higher primer concentration, SPRI cleanup of PCR	1240k+	Fu 2013; simultaneous enrichment of ~1.2M SNPs and mtDNA	Fu 2013; simultaneous enrichment of ~1.2M SNPs and mtDNA	HiSeq X10	2x101, 2x7	0.0002865	46.4	0.4033	46.4	0.097	[0.665, 0.985]	H2a2	0.00123	1457	50.4	0.144	23	21	U
S21568.Y1.E2.L1	I21568	Fail	<2500.SNPs	T26-H			4950	3100-2900 BCE	Pommeroeul	Belgium	50.460833	3.711667	long bone	Boston	39	Boston	robotic	Rohland 2018 (Dabney Buffer, silica beads)	Boston	ds	7.8	partial	Rohland 2015; silica coated magnetic beads and 7x volume PB (Qiagen) for cleanups, Bst2.0 in smaller volume, 100ul total PCR volume, higher primer concentration, SPRI cleanup of PCR	1240k+	Fu 2013; simultaneous enrichment of ~1.2M SNPs and mtDNA	Fu 2013; simultaneous enrichment of ~1.2M SNPs and mtDNA	HiSeq X10	2x101, 2x7	0.0115074	54.5	0.4916	56.6	0.0385	[0.820, 0.999]	K1b1a	0.00097	1100	58.6	0.1465	24	14	U
S21569.Y1.E2.L1	I21569	Fail	<500.SNPs, sexratio=0.167	T26-I			4950	3100-2900 BCE	Pommeroeul	Belgium	50.460833	3.711667	tibia	Boston	37	Boston	robotic	Rohland 2018 (Dabney Buffer, silica beads)	Boston	ds	7.4	partial	Rohland 2015; silica coated magnetic beads and 7x volume PB (Qiagen) for cleanups, Bst2.0 in smaller volume, 100ul total PCR volume, higher primer concentration, SPRI cleanup of PCR	1240k+	Fu 2013; simultaneous enrichment of ~1.2M SNPs and mtDNA	Fu 2013; simultaneous enrichment of ~1.2M SNPs and mtDNA	HiSeq X10	2x101, 2x7	0.000499379	66.5	0.02257	62.3	0	[0.026, 0.978]	H2a2a1	9.6e-05	112	75.1	0.0055	5	1	U
S21571.Y1.E2.L1	I21571	Fail	<500.SNPs, sexratio=0.111	T26-K			4950	3100-2900 BCE	Pommeroeul	Belgium	50.460833	3.711667	long bone	Boston	39	Boston	robotic	Rohland 2018 (Dabney Buffer, silica beads)	Boston	ds	7.8	partial	Rohland 2015; silica coated magnetic beads and 7x volume PB (Qiagen) for cleanups, Bst2.0 in smaller volume, 100ul total PCR volume, higher primer concentration, SPRI cleanup of PCR	1240k+	Fu 2013; simultaneous enrichment of ~1.2M SNPs and mtDNA	Fu 2013; simultaneous enrichment of ~1.2M SNPs and mtDNA	HiSeq X10	2x101, 2x7	0.000293176	60.1	0.1615	62.2	0.0715	[0.210, 0.944]	H2a	0.000173	196	62.7	0.0755	8	1	U
S21572.Y1.E2.L1	I21572	Fail	<500.SNPs	T26-L			4950	3100-2900 BCE	Pommeroeul	Belgium	50.460833	3.711667	femur	Boston	38	Boston	robotic	Rohland 2018 (Dabney Buffer, silica beads)	Boston	ds	7.6	partial	Rohland 2015; silica coated magnetic beads and 7x volume PB (Qiagen) for cleanups, Bst2.0 in smaller volume, 100ul total PCR volume, higher primer concentration, SPRI cleanup of PCR	1240k+	Fu 2013; simultaneous enrichment of ~1.2M SNPs and mtDNA	Fu 2013; simultaneous enrichment of ~1.2M SNPs and mtDNA	HiSeq X10	2x101, 2x7	0.000269243	60	0.01014	42	0	[0.159, 0.988]	R11a	6.2e-05	66	53	0.043	1	0	U
S21573.Y1.E2.L1	I21573	Fail	<2500.SNPs	T26-M			4950	3100-2900 BCE	Pommeroeul	Belgium	50.460833	3.711667	humerus	Boston	38	Boston	robotic	Rohland 2018 (Dabney Buffer, silica beads)	Boston	ds	7.6	partial	Rohland 2015; silica coated magnetic beads and 7x volume PB (Qiagen) for cleanups, Bst2.0 in smaller volume, 100ul total PCR volume, higher primer concentration, SPRI cleanup of PCR	1240k+	Fu 2013; simultaneous enrichment of ~1.2M SNPs and mtDNA	Fu 2013; simultaneous enrichment of ~1.2M SNPs and mtDNA	HiSeq X10	2x101, 2x7	0.0012092	56.6	0.4909	55.3	0.083	[0.395, 0.969]	H2a	0.000915	929	60.2	0.112	38	0	U
S21568.Y1.E3.L1	I21568	Questionable	2500.to.5000.SNPs	T26-H			4950	3100-2900 BCE	Pommeroeul	Belgium	50.460833	3.711667	long bone	Boston	39	Boston	robotic	Rohland 2018 (Dabney Buffer, silica beads)	Boston	ds	2.6	partial	Rohland 2015; silica coated magnetic beads and 7x volume PB (Qiagen) for cleanups, Bst2.0 in smaller volume, 100ul total PCR volume, higher primer concentration, SPRI cleanup of PCR	1240k+	Fu 2013; simultaneous enrichment of ~1.2M SNPs and mtDNA	Fu 2013; simultaneous enrichment of ~1.2M SNPs and mtDNA	HiSeq X10	2x101, 2x7	0.0165556	56.2	1.811	60.4	0.108	[0.695, 0.904]	K1b1a	0.005251	4617	54.7	0.149	71	71	M
S21058.Y1.E1.L1	I21058	Pass		M33		Zuidwestelijk grafveld 1984; Gr92A	1915	20-50 CE	Beukenbergweg	Belgium	50.779878	5.438356	cochlea	Boston	38	Boston	robotic	Rohland 2018 (Dabney Buffer, silica beads)	Boston	ss	7.6	USER	Gansauge 2020	1240k+v2	Fu 2013; simultaneous enrichment of ~1.2M SNPs and mtDNA	Fu 2013; simultaneous enrichment of ~1.2M SNPs and mtDNA	HiSeq X10	2x101, 2x8	0.284436	45.9	158	59.1	0.212	[0.981, 0.997]	H7	1.60499	717577	58.7	0.18	63745	720	F
S21059.Y1.E1.L1	I21059	Pass	Xcontam=[0.006, 0.012]	M34		Zuidwestelijk grafveld 1984; Gr92B	1915	20-50 CE	Beukenbergweg	Belgium	50.779878	5.438356	cochlea	Boston	36	Boston	robotic	Rohland 2018 (Dabney Buffer, silica beads)	Boston	ss	7.2	USER	Gansauge 2020	1240k+v2	Fu 2013; simultaneous enrichment of ~1.2M SNPs and mtDNA	Fu 2013; simultaneous enrichment of ~1.2M SNPs and mtDNA	HiSeq X10	2x101, 2x8	0.435433	47.7	213	61.5	0.201	[0.982, 0.998]	H7	2.50083	819208	60	0.176	47808	36779	M
References
Method	Abbreviation	References and technical modifications
Extraction	Rohland 2018 (Dabney Buffer, silica beads)	N. Rohland, I. Glocke, A. Aximu-Petri, M. Meyer, Extraction of highly degraded DNA from ancient bones, teeth and sediments for high-throughput sequencing. Nat. Protoc. 13, 2447–2461 (2018).
Library preparation	Rohland 2015	N. Rohland, E. Harney, S. Mallick, S. Nordenfelt, D. Reich, Partial uracil-DNA-glycosylase treatment for screening of ancient DNA. Philos. Trans. R. Soc. B Biol. Sci. 370, 20130624 (2015); silica coated magnetic beads and 7x volume PB (Qiagen) for cleanups; Bst2.0 in smaller volume; 100ul total PCR volume; higher primer concentration; SPRI cleanup of PCR
	Gansauge 2020	Gansauge MT, Aximu-Petri A, Nagel S, Meyer M. Manual and automated preparation of single-stranded DNA libraries for the sequencing of DNA from ancient biological remains and other sources of highly degraded DNA. Nature Protocols, 1-23 (2020).
Enrichment for 1240K targets	Fu 2013	Q. Fu, M. Meyer, X. Gao, U. Stenzel, H.A. Burbano, J. Kelso J, S. Pääbo. DNA analysis of an early modern human from Tianyuan Cave, China. Proc Natl Acad Sci USA 110, 2223-7 (2013).
Enrichment for mtDNA	Fu 2013	Q. Fu, M. Meyer, X. Gao, U. Stenzel, H.A. Burbano, J. Kelso J, S. Pääbo. DNA analysis of an early modern human from Tianyuan Cave, China. Proc Natl Acad Sci USA 110, 2223-7 (2013).
