# Supplementary material for: Assembling Ancestors: the manipulation of Neolithic and Gallo-Roman skeletal remains from Pommerœul, Belgium
Source: Antiquity. Author manuscript; Available in PMC 2024 Dec 19. (PMC11658144; doi:10.15184/aqy.2024.158)
Supplement: Appendix 3. Online Table 2 (published modern individuals used in PCA) [file NIHMS2033442-supplement-Appendix_3__Online_Table_2__published_modern_individuals_used_in_PCA_.xlsx]

## Sheet: used_HO_samples_anno
Master ID	Publication	Full reference for publication	Doi for publication	PMID/PMCID for publication	Group ID	Locality	Political Entity	Lat.	Long.
abh27	LazaridisNature2014	Ancient human genomes suggest three ancestral populations for present-day Europeans. Lazaridis I, Patterson N, Mittnik A, Renaud G, Mallick S, Kirsanow K, Sudmant PH, Schraiber JG, Castellano S, Lipson M, Berger B, Economou C, Bollongino R, Fu Q, Bos KI, Nordenfelt S, Li H, de Filippo C, Prüfer K, Sawyer S, Posth C, Haak W, Hallgren F, Fornander E, Rohland N, Delsate D, Francken M, Guinet JM, Wah…	doi:10.1038/nature13673	PMCID: PMC4170574	Abkhasian	Sukhum	Abkhazia	43.0033	41.0153
abh41	LazaridisNature2014	Ancient human genomes suggest three ancestral populations for present-day Europeans. Lazaridis I, Patterson N, Mittnik A, Renaud G, Mallick S, Kirsanow K, Sudmant PH, Schraiber JG, Castellano S, Lipson M, Berger B, Economou C, Bollongino R, Fu Q, Bos KI, Nordenfelt S, Li H, de Filippo C, Prüfer K, Sawyer S, Posth C, Haak W, Hallgren F, Fornander E, Rohland N, Delsate D, Francken M, Guinet JM, Wah…	doi:10.1038/nature13673	PMCID: PMC4170574	Abkhasian	Sukhum	Abkhazia	43.0033	41.0153
abh119	LazaridisNature2014	Ancient human genomes suggest three ancestral populations for present-day Europeans. Lazaridis I, Patterson N, Mittnik A, Renaud G, Mallick S, Kirsanow K, Sudmant PH, Schraiber JG, Castellano S, Lipson M, Berger B, Economou C, Bollongino R, Fu Q, Bos KI, Nordenfelt S, Li H, de Filippo C, Prüfer K, Sawyer S, Posth C, Haak W, Hallgren F, Fornander E, Rohland N, Delsate D, Francken M, Guinet JM, Wah…	doi:10.1038/nature13673	PMCID: PMC4170574	Abkhasian	Sukhum	Abkhazia	43.0033	41.0153
abh122	LazaridisNature2014	Ancient human genomes suggest three ancestral populations for present-day Europeans. Lazaridis I, Patterson N, Mittnik A, Renaud G, Mallick S, Kirsanow K, Sudmant PH, Schraiber JG, Castellano S, Lipson M, Berger B, Economou C, Bollongino R, Fu Q, Bos KI, Nordenfelt S, Li H, de Filippo C, Prüfer K, Sawyer S, Posth C, Haak W, Hallgren F, Fornander E, Rohland N, Delsate D, Francken M, Guinet JM, Wah…	doi:10.1038/nature13673	PMCID: PMC4170574	Abkhasian	Sukhum	Abkhazia	43.0033	41.0153
abh133	LazaridisNature2014	Ancient human genomes suggest three ancestral populations for present-day Europeans. Lazaridis I, Patterson N, Mittnik A, Renaud G, Mallick S, Kirsanow K, Sudmant PH, Schraiber JG, Castellano S, Lipson M, Berger B, Economou C, Bollongino R, Fu Q, Bos KI, Nordenfelt S, Li H, de Filippo C, Prüfer K, Sawyer S, Posth C, Haak W, Hallgren F, Fornander E, Rohland N, Delsate D, Francken M, Guinet JM, Wah…	doi:10.1038/nature13673	PMCID: PMC4170574	Abkhasian	Sukhum	Abkhazia	43.0033	41.0153
abh147	LazaridisNature2014	Ancient human genomes suggest three ancestral populations for present-day Europeans. Lazaridis I, Patterson N, Mittnik A, Renaud G, Mallick S, Kirsanow K, Sudmant PH, Schraiber JG, Castellano S, Lipson M, Berger B, Economou C, Bollongino R, Fu Q, Bos KI, Nordenfelt S, Li H, de Filippo C, Prüfer K, Sawyer S, Posth C, Haak W, Hallgren F, Fornander E, Rohland N, Delsate D, Francken M, Guinet JM, Wah…	doi:10.1038/nature13673	PMCID: PMC4170574	Abkhasian	Sukhum	Abkhazia	43.0033	41.0153
abh154	LazaridisNature2014	Ancient human genomes suggest three ancestral populations for present-day Europeans. Lazaridis I, Patterson N, Mittnik A, Renaud G, Mallick S, Kirsanow K, Sudmant PH, Schraiber JG, Castellano S, Lipson M, Berger B, Economou C, Bollongino R, Fu Q, Bos KI, Nordenfelt S, Li H, de Filippo C, Prüfer K, Sawyer S, Posth C, Haak W, Hallgren F, Fornander E, Rohland N, Delsate D, Francken M, Guinet JM, Wah…	doi:10.1038/nature13673	PMCID: PMC4170574	Abkhasian	Sukhum	Abkhazia	43.0033	41.0153
abh24	LazaridisNature2014	Ancient human genomes suggest three ancestral populations for present-day Europeans. Lazaridis I, Patterson N, Mittnik A, Renaud G, Mallick S, Kirsanow K, Sudmant PH, Schraiber JG, Castellano S, Lipson M, Berger B, Economou C, Bollongino R, Fu Q, Bos KI, Nordenfelt S, Li H, de Filippo C, Prüfer K, Sawyer S, Posth C, Haak W, Hallgren F, Fornander E, Rohland N, Delsate D, Francken M, Guinet JM, Wah…	doi:10.1038/nature13673	PMCID: PMC4170574	Abkhasian	Sukhum	Abkhazia	43.0033	41.0153
abh107	LazaridisNature2014	Ancient human genomes suggest three ancestral populations for present-day Europeans. Lazaridis I, Patterson N, Mittnik A, Renaud G, Mallick S, Kirsanow K, Sudmant PH, Schraiber JG, Castellano S, Lipson M, Berger B, Economou C, Bollongino R, Fu Q, Bos KI, Nordenfelt S, Li H, de Filippo C, Prüfer K, Sawyer S, Posth C, Haak W, Hallgren F, Fornander E, Rohland N, Delsate D, Francken M, Guinet JM, Wah…	doi:10.1038/nature13673	PMCID: PMC4170574	Abkhasian	Sukhum	Abkhazia	43.0033	41.0153
ALB191	LazaridisNature2014	Ancient human genomes suggest three ancestral populations for present-day Europeans. Lazaridis I, Patterson N, Mittnik A, Renaud G, Mallick S, Kirsanow K, Sudmant PH, Schraiber JG, Castellano S, Lipson M, Berger B, Economou C, Bollongino R, Fu Q, Bos KI, Nordenfelt S, Li H, de Filippo C, Prüfer K, Sawyer S, Posth C, Haak W, Hallgren F, Fornander E, Rohland N, Delsate D, Francken M, Guinet JM, Wah…	doi:10.1038/nature13673	PMCID: PMC4170574	Albanian	Tirana	Albania	41.33	19.83
ALB213	LazaridisNature2014	Ancient human genomes suggest three ancestral populations for present-day Europeans. Lazaridis I, Patterson N, Mittnik A, Renaud G, Mallick S, Kirsanow K, Sudmant PH, Schraiber JG, Castellano S, Lipson M, Berger B, Economou C, Bollongino R, Fu Q, Bos KI, Nordenfelt S, Li H, de Filippo C, Prüfer K, Sawyer S, Posth C, Haak W, Hallgren F, Fornander E, Rohland N, Delsate D, Francken M, Guinet JM, Wah…	doi:10.1038/nature13673	PMCID: PMC4170574	Albanian	Tirana	Albania	41.33	19.83
ALB202	LazaridisNature2014	Ancient human genomes suggest three ancestral populations for present-day Europeans. Lazaridis I, Patterson N, Mittnik A, Renaud G, Mallick S, Kirsanow K, Sudmant PH, Schraiber JG, Castellano S, Lipson M, Berger B, Economou C, Bollongino R, Fu Q, Bos KI, Nordenfelt S, Li H, de Filippo C, Prüfer K, Sawyer S, Posth C, Haak W, Hallgren F, Fornander E, Rohland N, Delsate D, Francken M, Guinet JM, Wah…	doi:10.1038/nature13673	PMCID: PMC4170574	Albanian	Tirana	Albania	41.33	19.83
ALB212	LazaridisNature2014	Ancient human genomes suggest three ancestral populations for present-day Europeans. Lazaridis I, Patterson N, Mittnik A, Renaud G, Mallick S, Kirsanow K, Sudmant PH, Schraiber JG, Castellano S, Lipson M, Berger B, Economou C, Bollongino R, Fu Q, Bos KI, Nordenfelt S, Li H, de Filippo C, Prüfer K, Sawyer S, Posth C, Haak W, Hallgren F, Fornander E, Rohland N, Delsate D, Francken M, Guinet JM, Wah…	doi:10.1038/nature13673	PMCID: PMC4170574	Albanian	Tirana	Albania	41.33	19.83
ALB220	LazaridisNature2014	Ancient human genomes suggest three ancestral populations for present-day Europeans. Lazaridis I, Patterson N, Mittnik A, Renaud G, Mallick S, Kirsanow K, Sudmant PH, Schraiber JG, Castellano S, Lipson M, Berger B, Economou C, Bollongino R, Fu Q, Bos KI, Nordenfelt S, Li H, de Filippo C, Prüfer K, Sawyer S, Posth C, Haak W, Hallgren F, Fornander E, Rohland N, Delsate D, Francken M, Guinet JM, Wah…	doi:10.1038/nature13673	PMCID: PMC4170574	Albanian	Tirana	Albania	41.33	19.83
ALB230	LazaridisNature2014	Ancient human genomes suggest three ancestral populations for present-day Europeans. Lazaridis I, Patterson N, Mittnik A, Renaud G, Mallick S, Kirsanow K, Sudmant PH, Schraiber JG, Castellano S, Lipson M, Berger B, Economou C, Bollongino R, Fu Q, Bos KI, Nordenfelt S, Li H, de Filippo C, Prüfer K, Sawyer S, Posth C, Haak W, Hallgren F, Fornander E, Rohland N, Delsate D, Francken M, Guinet JM, Wah…	doi:10.1038/nature13673	PMCID: PMC4170574	Albanian	Tirana	Albania	41.33	19.83
armenia176	LazaridisNature2014	Ancient human genomes suggest three ancestral populations for present-day Europeans. Lazaridis I, Patterson N, Mittnik A, Renaud G, Mallick S, Kirsanow K, Sudmant PH, Schraiber JG, Castellano S, Lipson M, Berger B, Economou C, Bollongino R, Fu Q, Bos KI, Nordenfelt S, Li H, de Filippo C, Prüfer K, Sawyer S, Posth C, Haak W, Hallgren F, Fornander E, Rohland N, Delsate D, Francken M, Guinet JM, Wah…	doi:10.1038/nature13673	PMCID: PMC4170574	Armenian	Yerevan	Armenia	40.1936	44.5454
armenia191	LazaridisNature2014	Ancient human genomes suggest three ancestral populations for present-day Europeans. Lazaridis I, Patterson N, Mittnik A, Renaud G, Mallick S, Kirsanow K, Sudmant PH, Schraiber JG, Castellano S, Lipson M, Berger B, Economou C, Bollongino R, Fu Q, Bos KI, Nordenfelt S, Li H, de Filippo C, Prüfer K, Sawyer S, Posth C, Haak W, Hallgren F, Fornander E, Rohland N, Delsate D, Francken M, Guinet JM, Wah…	doi:10.1038/nature13673	PMCID: PMC4170574	Armenian	Yerevan	Armenia	40.1936	44.5454
armenia86	LazaridisNature2014	Ancient human genomes suggest three ancestral populations for present-day Europeans. Lazaridis I, Patterson N, Mittnik A, Renaud G, Mallick S, Kirsanow K, Sudmant PH, Schraiber JG, Castellano S, Lipson M, Berger B, Economou C, Bollongino R, Fu Q, Bos KI, Nordenfelt S, Li H, de Filippo C, Prüfer K, Sawyer S, Posth C, Haak W, Hallgren F, Fornander E, Rohland N, Delsate D, Francken M, Guinet JM, Wah…	doi:10.1038/nature13673	PMCID: PMC4170574	Armenian	Yerevan	Armenia	40.1936	44.5454
armenia279	LazaridisNature2014	Ancient human genomes suggest three ancestral populations for present-day Europeans. Lazaridis I, Patterson N, Mittnik A, Renaud G, Mallick S, Kirsanow K, Sudmant PH, Schraiber JG, Castellano S, Lipson M, Berger B, Economou C, Bollongino R, Fu Q, Bos KI, Nordenfelt S, Li H, de Filippo C, Prüfer K, Sawyer S, Posth C, Haak W, Hallgren F, Fornander E, Rohland N, Delsate D, Francken M, Guinet JM, Wah…	doi:10.1038/nature13673	PMCID: PMC4170574	Armenian	Yerevan	Armenia	40.1936	44.5454
armenia91	LazaridisNature2014	Ancient human genomes suggest three ancestral populations for present-day Europeans. Lazaridis I, Patterson N, Mittnik A, Renaud G, Mallick S, Kirsanow K, Sudmant PH, Schraiber JG, Castellano S, Lipson M, Berger B, Economou C, Bollongino R, Fu Q, Bos KI, Nordenfelt S, Li H, de Filippo C, Prüfer K, Sawyer S, Posth C, Haak W, Hallgren F, Fornander E, Rohland N, Delsate D, Francken M, Guinet JM, Wah…	doi:10.1038/nature13673	PMCID: PMC4170574	Armenian	Yerevan	Armenia	40.1936	44.5454
armenia293	LazaridisNature2014	Ancient human genomes suggest three ancestral populations for present-day Europeans. Lazaridis I, Patterson N, Mittnik A, Renaud G, Mallick S, Kirsanow K, Sudmant PH, Schraiber JG, Castellano S, Lipson M, Berger B, Economou C, Bollongino R, Fu Q, Bos KI, Nordenfelt S, Li H, de Filippo C, Prüfer K, Sawyer S, Posth C, Haak W, Hallgren F, Fornander E, Rohland N, Delsate D, Francken M, Guinet JM, Wah…	doi:10.1038/nature13673	PMCID: PMC4170574	Armenian	Yerevan	Armenia	40.1936	44.5454
armenia102	LazaridisNature2014	Ancient human genomes suggest three ancestral populations for present-day Europeans. Lazaridis I, Patterson N, Mittnik A, Renaud G, Mallick S, Kirsanow K, Sudmant PH, Schraiber JG, Castellano S, Lipson M, Berger B, Economou C, Bollongino R, Fu Q, Bos KI, Nordenfelt S, Li H, de Filippo C, Prüfer K, Sawyer S, Posth C, Haak W, Hallgren F, Fornander E, Rohland N, Delsate D, Francken M, Guinet JM, Wah…	doi:10.1038/nature13673	PMCID: PMC4170574	Armenian	Yerevan	Armenia	40.1936	44.5454
armenia106	LazaridisNature2014	Ancient human genomes suggest three ancestral populations for present-day Europeans. Lazaridis I, Patterson N, Mittnik A, Renaud G, Mallick S, Kirsanow K, Sudmant PH, Schraiber JG, Castellano S, Lipson M, Berger B, Economou C, Bollongino R, Fu Q, Bos KI, Nordenfelt S, Li H, de Filippo C, Prüfer K, Sawyer S, Posth C, Haak W, Hallgren F, Fornander E, Rohland N, Delsate D, Francken M, Guinet JM, Wah…	doi:10.1038/nature13673	PMCID: PMC4170574	Armenian	Yerevan	Armenia	40.1936	44.5454
armenia139	LazaridisNature2014	Ancient human genomes suggest three ancestral populations for present-day Europeans. Lazaridis I, Patterson N, Mittnik A, Renaud G, Mallick S, Kirsanow K, Sudmant PH, Schraiber JG, Castellano S, Lipson M, Berger B, Economou C, Bollongino R, Fu Q, Bos KI, Nordenfelt S, Li H, de Filippo C, Prüfer K, Sawyer S, Posth C, Haak W, Hallgren F, Fornander E, Rohland N, Delsate D, Francken M, Guinet JM, Wah…	doi:10.1038/nature13673	PMCID: PMC4170574	Armenian	Yerevan	Armenia	40.1936	44.5454
armenia162	LazaridisNature2014	Ancient human genomes suggest three ancestral populations for present-day Europeans. Lazaridis I, Patterson N, Mittnik A, Renaud G, Mallick S, Kirsanow K, Sudmant PH, Schraiber JG, Castellano S, Lipson M, Berger B, Economou C, Bollongino R, Fu Q, Bos KI, Nordenfelt S, Li H, de Filippo C, Prüfer K, Sawyer S, Posth C, Haak W, Hallgren F, Fornander E, Rohland N, Delsate D, Francken M, Guinet JM, Wah…	doi:10.1038/nature13673	PMCID: PMC4170574	Armenian	Yerevan	Armenia	40.1936	44.5454
bel43s	LazaridisNature2014	Ancient human genomes suggest three ancestral populations for present-day Europeans. Lazaridis I, Patterson N, Mittnik A, Renaud G, Mallick S, Kirsanow K, Sudmant PH, Schraiber JG, Castellano S, Lipson M, Berger B, Economou C, Bollongino R, Fu Q, Bos KI, Nordenfelt S, Li H, de Filippo C, Prüfer K, Sawyer S, Posth C, Haak W, Hallgren F, Fornander E, Rohland N, Delsate D, Francken M, Guinet JM, Wah…	doi:10.1038/nature13673	PMCID: PMC4170574	Belarusian	Vitebsk, Senno, Shumilino, Glubokoe, Dubrovno, Slutsk, Cherven, Kobrin	Belarus	53.9199	28.0119
bel30s	LazaridisNature2014	Ancient human genomes suggest three ancestral populations for present-day Europeans. Lazaridis I, Patterson N, Mittnik A, Renaud G, Mallick S, Kirsanow K, Sudmant PH, Schraiber JG, Castellano S, Lipson M, Berger B, Economou C, Bollongino R, Fu Q, Bos KI, Nordenfelt S, Li H, de Filippo C, Prüfer K, Sawyer S, Posth C, Haak W, Hallgren F, Fornander E, Rohland N, Delsate D, Francken M, Guinet JM, Wah…	doi:10.1038/nature13673	PMCID: PMC4170574	Belarusian	Vitebsk, Senno, Shumilino, Glubokoe, Dubrovno, Slutsk, Cherven, Kobrin	Belarus	53.9199	28.0119
bel72c	LazaridisNature2014	Ancient human genomes suggest three ancestral populations for present-day Europeans. Lazaridis I, Patterson N, Mittnik A, Renaud G, Mallick S, Kirsanow K, Sudmant PH, Schraiber JG, Castellano S, Lipson M, Berger B, Economou C, Bollongino R, Fu Q, Bos KI, Nordenfelt S, Li H, de Filippo C, Prüfer K, Sawyer S, Posth C, Haak W, Hallgren F, Fornander E, Rohland N, Delsate D, Francken M, Guinet JM, Wah…	doi:10.1038/nature13673	PMCID: PMC4170574	Belarusian	Vitebsk, Senno, Shumilino, Glubokoe, Dubrovno, Slutsk, Cherven, Kobrin	Belarus	53.9199	28.0119
bel93c	LazaridisNature2014	Ancient human genomes suggest three ancestral populations for present-day Europeans. Lazaridis I, Patterson N, Mittnik A, Renaud G, Mallick S, Kirsanow K, Sudmant PH, Schraiber JG, Castellano S, Lipson M, Berger B, Economou C, Bollongino R, Fu Q, Bos KI, Nordenfelt S, Li H, de Filippo C, Prüfer K, Sawyer S, Posth C, Haak W, Hallgren F, Fornander E, Rohland N, Delsate D, Francken M, Guinet JM, Wah…	doi:10.1038/nature13673	PMCID: PMC4170574	Belarusian	Vitebsk, Senno, Shumilino, Glubokoe, Dubrovno, Slutsk, Cherven, Kobrin	Belarus	53.9199	28.0119
bel110c	LazaridisNature2014	Ancient human genomes suggest three ancestral populations for present-day Europeans. Lazaridis I, Patterson N, Mittnik A, Renaud G, Mallick S, Kirsanow K, Sudmant PH, Schraiber JG, Castellano S, Lipson M, Berger B, Economou C, Bollongino R, Fu Q, Bos KI, Nordenfelt S, Li H, de Filippo C, Prüfer K, Sawyer S, Posth C, Haak W, Hallgren F, Fornander E, Rohland N, Delsate D, Francken M, Guinet JM, Wah…	doi:10.1038/nature13673	PMCID: PMC4170574	Belarusian	Vitebsk, Senno, Shumilino, Glubokoe, Dubrovno, Slutsk, Cherven, Kobrin	Belarus	53.9199	28.0119
bel8s	LazaridisNature2014	Ancient human genomes suggest three ancestral populations for present-day Europeans. Lazaridis I, Patterson N, Mittnik A, Renaud G, Mallick S, Kirsanow K, Sudmant PH, Schraiber JG, Castellano S, Lipson M, Berger B, Economou C, Bollongino R, Fu Q, Bos KI, Nordenfelt S, Li H, de Filippo C, Prüfer K, Sawyer S, Posth C, Haak W, Hallgren F, Fornander E, Rohland N, Delsate D, Francken M, Guinet JM, Wah…	doi:10.1038/nature13673	PMCID: PMC4170574	Belarusian	Vitebsk, Senno, Shumilino, Glubokoe, Dubrovno, Slutsk, Cherven, Kobrin	Belarus	53.9199	28.0119
belarusian23vp	LazaridisNature2014	Ancient human genomes suggest three ancestral populations for present-day Europeans. Lazaridis I, Patterson N, Mittnik A, Renaud G, Mallick S, Kirsanow K, Sudmant PH, Schraiber JG, Castellano S, Lipson M, Berger B, Economou C, Bollongino R, Fu Q, Bos KI, Nordenfelt S, Li H, de Filippo C, Prüfer K, Sawyer S, Posth C, Haak W, Hallgren F, Fornander E, Rohland N, Delsate D, Francken M, Guinet JM, Wah…	doi:10.1038/nature13673	PMCID: PMC4170574	Belarusian	Vitebsk, Senno, Shumilino, Glubokoe, Dubrovno, Slutsk, Cherven, Kobrin	Belarus	53.9199	28.0119
bel23s	LazaridisNature2014	Ancient human genomes suggest three ancestral populations for present-day Europeans. Lazaridis I, Patterson N, Mittnik A, Renaud G, Mallick S, Kirsanow K, Sudmant PH, Schraiber JG, Castellano S, Lipson M, Berger B, Economou C, Bollongino R, Fu Q, Bos KI, Nordenfelt S, Li H, de Filippo C, Prüfer K, Sawyer S, Posth C, Haak W, Hallgren F, Fornander E, Rohland N, Delsate D, Francken M, Guinet JM, Wah…	doi:10.1038/nature13673	PMCID: PMC4170574	Belarusian	Vitebsk, Senno, Shumilino, Glubokoe, Dubrovno, Slutsk, Cherven, Kobrin	Belarus	53.9199	28.0119
belarusian47zp	LazaridisNature2014	Ancient human genomes suggest three ancestral populations for present-day Europeans. Lazaridis I, Patterson N, Mittnik A, Renaud G, Mallick S, Kirsanow K, Sudmant PH, Schraiber JG, Castellano S, Lipson M, Berger B, Economou C, Bollongino R, Fu Q, Bos KI, Nordenfelt S, Li H, de Filippo C, Prüfer K, Sawyer S, Posth C, Haak W, Hallgren F, Fornander E, Rohland N, Delsate D, Francken M, Guinet JM, Wah…	doi:10.1038/nature13673	PMCID: PMC4170574	Belarusian	Vitebsk, Senno, Shumilino, Glubokoe, Dubrovno, Slutsk, Cherven, Kobrin	Belarus	53.9199	28.0119
bel82s	LazaridisNature2014	Ancient human genomes suggest three ancestral populations for present-day Europeans. Lazaridis I, Patterson N, Mittnik A, Renaud G, Mallick S, Kirsanow K, Sudmant PH, Schraiber JG, Castellano S, Lipson M, Berger B, Economou C, Bollongino R, Fu Q, Bos KI, Nordenfelt S, Li H, de Filippo C, Prüfer K, Sawyer S, Posth C, Haak W, Hallgren F, Fornander E, Rohland N, Delsate D, Francken M, Guinet JM, Wah…	doi:10.1038/nature13673	PMCID: PMC4170574	Belarusian	Vitebsk, Senno, Shumilino, Glubokoe, Dubrovno, Slutsk, Cherven, Kobrin	Belarus	53.9199	28.0119
BulgarianD6	LazaridisNature2014	Ancient human genomes suggest three ancestral populations for present-day Europeans. Lazaridis I, Patterson N, Mittnik A, Renaud G, Mallick S, Kirsanow K, Sudmant PH, Schraiber JG, Castellano S, Lipson M, Berger B, Economou C, Bollongino R, Fu Q, Bos KI, Nordenfelt S, Li H, de Filippo C, Prüfer K, Sawyer S, Posth C, Haak W, Hallgren F, Fornander E, Rohland N, Delsate D, Francken M, Guinet JM, Wah…	doi:10.1038/nature13673	PMCID: PMC4170574	Bulgarian	Plovdiv	Bulgaria	42.1634	24.7412
BulgarianA4	LazaridisNature2014	Ancient human genomes suggest three ancestral populations for present-day Europeans. Lazaridis I, Patterson N, Mittnik A, Renaud G, Mallick S, Kirsanow K, Sudmant PH, Schraiber JG, Castellano S, Lipson M, Berger B, Economou C, Bollongino R, Fu Q, Bos KI, Nordenfelt S, Li H, de Filippo C, Prüfer K, Sawyer S, Posth C, Haak W, Hallgren F, Fornander E, Rohland N, Delsate D, Francken M, Guinet JM, Wah…	doi:10.1038/nature13673	PMCID: PMC4170574	Bulgarian	Plovdiv	Bulgaria	42.1634	24.7412
BulgarianE2	LazaridisNature2014	Ancient human genomes suggest three ancestral populations for present-day Europeans. Lazaridis I, Patterson N, Mittnik A, Renaud G, Mallick S, Kirsanow K, Sudmant PH, Schraiber JG, Castellano S, Lipson M, Berger B, Economou C, Bollongino R, Fu Q, Bos KI, Nordenfelt S, Li H, de Filippo C, Prüfer K, Sawyer S, Posth C, Haak W, Hallgren F, Fornander E, Rohland N, Delsate D, Francken M, Guinet JM, Wah…	doi:10.1038/nature13673	PMCID: PMC4170574	Bulgarian	Plovdiv	Bulgaria	42.1634	24.7412
BulgarianB4	LazaridisNature2014	Ancient human genomes suggest three ancestral populations for present-day Europeans. Lazaridis I, Patterson N, Mittnik A, Renaud G, Mallick S, Kirsanow K, Sudmant PH, Schraiber JG, Castellano S, Lipson M, Berger B, Economou C, Bollongino R, Fu Q, Bos KI, Nordenfelt S, Li H, de Filippo C, Prüfer K, Sawyer S, Posth C, Haak W, Hallgren F, Fornander E, Rohland N, Delsate D, Francken M, Guinet JM, Wah…	doi:10.1038/nature13673	PMCID: PMC4170574	Bulgarian	Plovdiv	Bulgaria	42.1634	24.7412
BulgarianA1	LazaridisNature2014	Ancient human genomes suggest three ancestral populations for present-day Europeans. Lazaridis I, Patterson N, Mittnik A, Renaud G, Mallick S, Kirsanow K, Sudmant PH, Schraiber JG, Castellano S, Lipson M, Berger B, Economou C, Bollongino R, Fu Q, Bos KI, Nordenfelt S, Li H, de Filippo C, Prüfer K, Sawyer S, Posth C, Haak W, Hallgren F, Fornander E, Rohland N, Delsate D, Francken M, Guinet JM, Wah…	doi:10.1038/nature13673	PMCID: PMC4170574	Bulgarian	Plovdiv	Bulgaria	42.1634	24.7412
BulgarianB1	LazaridisNature2014	Ancient human genomes suggest three ancestral populations for present-day Europeans. Lazaridis I, Patterson N, Mittnik A, Renaud G, Mallick S, Kirsanow K, Sudmant PH, Schraiber JG, Castellano S, Lipson M, Berger B, Economou C, Bollongino R, Fu Q, Bos KI, Nordenfelt S, Li H, de Filippo C, Prüfer K, Sawyer S, Posth C, Haak W, Hallgren F, Fornander E, Rohland N, Delsate D, Francken M, Guinet JM, Wah…	doi:10.1038/nature13673	PMCID: PMC4170574	Bulgarian	Plovdiv	Bulgaria	42.1634	24.7412
BulgarianC1	LazaridisNature2014	Ancient human genomes suggest three ancestral populations for present-day Europeans. Lazaridis I, Patterson N, Mittnik A, Renaud G, Mallick S, Kirsanow K, Sudmant PH, Schraiber JG, Castellano S, Lipson M, Berger B, Economou C, Bollongino R, Fu Q, Bos KI, Nordenfelt S, Li H, de Filippo C, Prüfer K, Sawyer S, Posth C, Haak W, Hallgren F, Fornander E, Rohland N, Delsate D, Francken M, Guinet JM, Wah…	doi:10.1038/nature13673	PMCID: PMC4170574	Bulgarian	Plovdiv	Bulgaria	42.1634	24.7412
BulgarianF1	LazaridisNature2014	Ancient human genomes suggest three ancestral populations for present-day Europeans. Lazaridis I, Patterson N, Mittnik A, Renaud G, Mallick S, Kirsanow K, Sudmant PH, Schraiber JG, Castellano S, Lipson M, Berger B, Economou C, Bollongino R, Fu Q, Bos KI, Nordenfelt S, Li H, de Filippo C, Prüfer K, Sawyer S, Posth C, Haak W, Hallgren F, Fornander E, Rohland N, Delsate D, Francken M, Guinet JM, Wah…	doi:10.1038/nature13673	PMCID: PMC4170574	Bulgarian	Plovdiv	Bulgaria	42.1634	24.7412
BulgarianH2	LazaridisNature2014	Ancient human genomes suggest three ancestral populations for present-day Europeans. Lazaridis I, Patterson N, Mittnik A, Renaud G, Mallick S, Kirsanow K, Sudmant PH, Schraiber JG, Castellano S, Lipson M, Berger B, Economou C, Bollongino R, Fu Q, Bos KI, Nordenfelt S, Li H, de Filippo C, Prüfer K, Sawyer S, Posth C, Haak W, Hallgren F, Fornander E, Rohland N, Delsate D, Francken M, Guinet JM, Wah…	doi:10.1038/nature13673	PMCID: PMC4170574	Bulgarian	Plovdiv	Bulgaria	42.1634	24.7412
BulgarianF2	LazaridisNature2014	Ancient human genomes suggest three ancestral populations for present-day Europeans. Lazaridis I, Patterson N, Mittnik A, Renaud G, Mallick S, Kirsanow K, Sudmant PH, Schraiber JG, Castellano S, Lipson M, Berger B, Economou C, Bollongino R, Fu Q, Bos KI, Nordenfelt S, Li H, de Filippo C, Prüfer K, Sawyer S, Posth C, Haak W, Hallgren F, Fornander E, Rohland N, Delsate D, Francken M, Guinet JM, Wah…	doi:10.1038/nature13673	PMCID: PMC4170574	Bulgarian	Plovdiv	Bulgaria	42.1634	24.7412
CRO53	LazaridisNature2014	Ancient human genomes suggest three ancestral populations for present-day Europeans. Lazaridis I, Patterson N, Mittnik A, Renaud G, Mallick S, Kirsanow K, Sudmant PH, Schraiber JG, Castellano S, Lipson M, Berger B, Economou C, Bollongino R, Fu Q, Bos KI, Nordenfelt S, Li H, de Filippo C, Prüfer K, Sawyer S, Posth C, Haak W, Hallgren F, Fornander E, Rohland N, Delsate D, Francken M, Guinet JM, Wah…	doi:10.1038/nature13673	PMCID: PMC4170574	Croatian	Split	Croatia	43.513	16.446
CRO103	LazaridisNature2014	Ancient human genomes suggest three ancestral populations for present-day Europeans. Lazaridis I, Patterson N, Mittnik A, Renaud G, Mallick S, Kirsanow K, Sudmant PH, Schraiber JG, Castellano S, Lipson M, Berger B, Economou C, Bollongino R, Fu Q, Bos KI, Nordenfelt S, Li H, de Filippo C, Prüfer K, Sawyer S, Posth C, Haak W, Hallgren F, Fornander E, Rohland N, Delsate D, Francken M, Guinet JM, Wah…	doi:10.1038/nature13673	PMCID: PMC4170574	Croatian	Split	Croatia	43.513	16.446
CRO107	LazaridisNature2014	Ancient human genomes suggest three ancestral populations for present-day Europeans. Lazaridis I, Patterson N, Mittnik A, Renaud G, Mallick S, Kirsanow K, Sudmant PH, Schraiber JG, Castellano S, Lipson M, Berger B, Economou C, Bollongino R, Fu Q, Bos KI, Nordenfelt S, Li H, de Filippo C, Prüfer K, Sawyer S, Posth C, Haak W, Hallgren F, Fornander E, Rohland N, Delsate D, Francken M, Guinet JM, Wah…	doi:10.1038/nature13673	PMCID: PMC4170574	Croatian	Split	Croatia	43.513	16.446
CRO47	LazaridisNature2014	Ancient human genomes suggest three ancestral populations for present-day Europeans. Lazaridis I, Patterson N, Mittnik A, Renaud G, Mallick S, Kirsanow K, Sudmant PH, Schraiber JG, Castellano S, Lipson M, Berger B, Economou C, Bollongino R, Fu Q, Bos KI, Nordenfelt S, Li H, de Filippo C, Prüfer K, Sawyer S, Posth C, Haak W, Hallgren F, Fornander E, Rohland N, Delsate D, Francken M, Guinet JM, Wah…	doi:10.1038/nature13673	PMCID: PMC4170574	Croatian	Split	Croatia	43.513	16.446
CRO41	LazaridisNature2014	Ancient human genomes suggest three ancestral populations for present-day Europeans. Lazaridis I, Patterson N, Mittnik A, Renaud G, Mallick S, Kirsanow K, Sudmant PH, Schraiber JG, Castellano S, Lipson M, Berger B, Economou C, Bollongino R, Fu Q, Bos KI, Nordenfelt S, Li H, de Filippo C, Prüfer K, Sawyer S, Posth C, Haak W, Hallgren F, Fornander E, Rohland N, Delsate D, Francken M, Guinet JM, Wah…	doi:10.1038/nature13673	PMCID: PMC4170574	Croatian	Split	Croatia	43.513	16.446
CRO66	LazaridisNature2014	Ancient human genomes suggest three ancestral populations for present-day Europeans. Lazaridis I, Patterson N, Mittnik A, Renaud G, Mallick S, Kirsanow K, Sudmant PH, Schraiber JG, Castellano S, Lipson M, Berger B, Economou C, Bollongino R, Fu Q, Bos KI, Nordenfelt S, Li H, de Filippo C, Prüfer K, Sawyer S, Posth C, Haak W, Hallgren F, Fornander E, Rohland N, Delsate D, Francken M, Guinet JM, Wah…	doi:10.1038/nature13673	PMCID: PMC4170574	Croatian	Split	Croatia	43.513	16.446
CRO153	LazaridisNature2014	Ancient human genomes suggest three ancestral populations for present-day Europeans. Lazaridis I, Patterson N, Mittnik A, Renaud G, Mallick S, Kirsanow K, Sudmant PH, Schraiber JG, Castellano S, Lipson M, Berger B, Economou C, Bollongino R, Fu Q, Bos KI, Nordenfelt S, Li H, de Filippo C, Prüfer K, Sawyer S, Posth C, Haak W, Hallgren F, Fornander E, Rohland N, Delsate D, Francken M, Guinet JM, Wah…	doi:10.1038/nature13673	PMCID: PMC4170574	Croatian	Split	Croatia	43.513	16.446
CRO31	LazaridisNature2014	Ancient human genomes suggest three ancestral populations for present-day Europeans. Lazaridis I, Patterson N, Mittnik A, Renaud G, Mallick S, Kirsanow K, Sudmant PH, Schraiber JG, Castellano S, Lipson M, Berger B, Economou C, Bollongino R, Fu Q, Bos KI, Nordenfelt S, Li H, de Filippo C, Prüfer K, Sawyer S, Posth C, Haak W, Hallgren F, Fornander E, Rohland N, Delsate D, Francken M, Guinet JM, Wah…	doi:10.1038/nature13673	PMCID: PMC4170574	Croatian	Split	Croatia	43.513	16.446
CRO93	LazaridisNature2014	Ancient human genomes suggest three ancestral populations for present-day Europeans. Lazaridis I, Patterson N, Mittnik A, Renaud G, Mallick S, Kirsanow K, Sudmant PH, Schraiber JG, Castellano S, Lipson M, Berger B, Economou C, Bollongino R, Fu Q, Bos KI, Nordenfelt S, Li H, de Filippo C, Prüfer K, Sawyer S, Posth C, Haak W, Hallgren F, Fornander E, Rohland N, Delsate D, Francken M, Guinet JM, Wah…	doi:10.1038/nature13673	PMCID: PMC4170574	Croatian	Split	Croatia	43.513	16.446
CRO48	LazaridisNature2014	Ancient human genomes suggest three ancestral populations for present-day Europeans. Lazaridis I, Patterson N, Mittnik A, Renaud G, Mallick S, Kirsanow K, Sudmant PH, Schraiber JG, Castellano S, Lipson M, Berger B, Economou C, Bollongino R, Fu Q, Bos KI, Nordenfelt S, Li H, de Filippo C, Prüfer K, Sawyer S, Posth C, Haak W, Hallgren F, Fornander E, Rohland N, Delsate D, Francken M, Guinet JM, Wah…	doi:10.1038/nature13673	PMCID: PMC4170574	Croatian	Split	Croatia	43.513	16.446
CYP19	LazaridisNature2014	Ancient human genomes suggest three ancestral populations for present-day Europeans. Lazaridis I, Patterson N, Mittnik A, Renaud G, Mallick S, Kirsanow K, Sudmant PH, Schraiber JG, Castellano S, Lipson M, Berger B, Economou C, Bollongino R, Fu Q, Bos KI, Nordenfelt S, Li H, de Filippo C, Prüfer K, Sawyer S, Posth C, Haak W, Hallgren F, Fornander E, Rohland N, Delsate D, Francken M, Guinet JM, Wah…	doi:10.1038/nature13673	PMCID: PMC4170574	Cypriot	Nicosia	Cyprus	35.13	33.43
CYP5	LazaridisNature2014	Ancient human genomes suggest three ancestral populations for present-day Europeans. Lazaridis I, Patterson N, Mittnik A, Renaud G, Mallick S, Kirsanow K, Sudmant PH, Schraiber JG, Castellano S, Lipson M, Berger B, Economou C, Bollongino R, Fu Q, Bos KI, Nordenfelt S, Li H, de Filippo C, Prüfer K, Sawyer S, Posth C, Haak W, Hallgren F, Fornander E, Rohland N, Delsate D, Francken M, Guinet JM, Wah…	doi:10.1038/nature13673	PMCID: PMC4170574	Cypriot	Nicosia	Cyprus	35.13	33.43
Cyprus13AJ19	LazaridisNature2014	Ancient human genomes suggest three ancestral populations for present-day Europeans. Lazaridis I, Patterson N, Mittnik A, Renaud G, Mallick S, Kirsanow K, Sudmant PH, Schraiber JG, Castellano S, Lipson M, Berger B, Economou C, Bollongino R, Fu Q, Bos KI, Nordenfelt S, Li H, de Filippo C, Prüfer K, Sawyer S, Posth C, Haak W, Hallgren F, Fornander E, Rohland N, Delsate D, Francken M, Guinet JM, Wah…	doi:10.1038/nature13673	PMCID: PMC4170574	Cypriot	Nicosia	Cyprus	35.13	33.43
Cyprus24AJ19	LazaridisNature2014	Ancient human genomes suggest three ancestral populations for present-day Europeans. Lazaridis I, Patterson N, Mittnik A, Renaud G, Mallick S, Kirsanow K, Sudmant PH, Schraiber JG, Castellano S, Lipson M, Berger B, Economou C, Bollongino R, Fu Q, Bos KI, Nordenfelt S, Li H, de Filippo C, Prüfer K, Sawyer S, Posth C, Haak W, Hallgren F, Fornander E, Rohland N, Delsate D, Francken M, Guinet JM, Wah…	doi:10.1038/nature13673	PMCID: PMC4170574	Cypriot	Nicosia	Cyprus	35.13	33.43
CYP2	LazaridisNature2014	Ancient human genomes suggest three ancestral populations for present-day Europeans. Lazaridis I, Patterson N, Mittnik A, Renaud G, Mallick S, Kirsanow K, Sudmant PH, Schraiber JG, Castellano S, Lipson M, Berger B, Economou C, Bollongino R, Fu Q, Bos KI, Nordenfelt S, Li H, de Filippo C, Prüfer K, Sawyer S, Posth C, Haak W, Hallgren F, Fornander E, Rohland N, Delsate D, Francken M, Guinet JM, Wah…	doi:10.1038/nature13673	PMCID: PMC4170574	Cypriot	Nicosia	Cyprus	35.13	33.43
Cyprus2AJ19	LazaridisNature2014	Ancient human genomes suggest three ancestral populations for present-day Europeans. Lazaridis I, Patterson N, Mittnik A, Renaud G, Mallick S, Kirsanow K, Sudmant PH, Schraiber JG, Castellano S, Lipson M, Berger B, Economou C, Bollongino R, Fu Q, Bos KI, Nordenfelt S, Li H, de Filippo C, Prüfer K, Sawyer S, Posth C, Haak W, Hallgren F, Fornander E, Rohland N, Delsate D, Francken M, Guinet JM, Wah…	doi:10.1038/nature13673	PMCID: PMC4170574	Cypriot	Nicosia	Cyprus	35.13	33.43
Cyprus22AJ19	LazaridisNature2014	Ancient human genomes suggest three ancestral populations for present-day Europeans. Lazaridis I, Patterson N, Mittnik A, Renaud G, Mallick S, Kirsanow K, Sudmant PH, Schraiber JG, Castellano S, Lipson M, Berger B, Economou C, Bollongino R, Fu Q, Bos KI, Nordenfelt S, Li H, de Filippo C, Prüfer K, Sawyer S, Posth C, Haak W, Hallgren F, Fornander E, Rohland N, Delsate D, Francken M, Guinet JM, Wah…	doi:10.1038/nature13673	PMCID: PMC4170574	Cypriot	Nicosia	Cyprus	35.13	33.43
Cyprus21AJ19	LazaridisNature2014	Ancient human genomes suggest three ancestral populations for present-day Europeans. Lazaridis I, Patterson N, Mittnik A, Renaud G, Mallick S, Kirsanow K, Sudmant PH, Schraiber JG, Castellano S, Lipson M, Berger B, Economou C, Bollongino R, Fu Q, Bos KI, Nordenfelt S, Li H, de Filippo C, Prüfer K, Sawyer S, Posth C, Haak W, Hallgren F, Fornander E, Rohland N, Delsate D, Francken M, Guinet JM, Wah…	doi:10.1038/nature13673	PMCID: PMC4170574	Cypriot	Nicosia	Cyprus	35.13	33.43
NA15725	LazaridisNature2014	Ancient human genomes suggest three ancestral populations for present-day Europeans. Lazaridis I, Patterson N, Mittnik A, Renaud G, Mallick S, Kirsanow K, Sudmant PH, Schraiber JG, Castellano S, Lipson M, Berger B, Economou C, Bollongino R, Fu Q, Bos KI, Nordenfelt S, Li H, de Filippo C, Prüfer K, Sawyer S, Posth C, Haak W, Hallgren F, Fornander E, Rohland N, Delsate D, Francken M, Guinet JM, Wah…	doi:10.1038/nature13673	PMCID: PMC4170574	Czech	Pre-1989	Czechoslovakia	50.1	14.4
NA15733	LazaridisNature2014	Ancient human genomes suggest three ancestral populations for present-day Europeans. Lazaridis I, Patterson N, Mittnik A, Renaud G, Mallick S, Kirsanow K, Sudmant PH, Schraiber JG, Castellano S, Lipson M, Berger B, Economou C, Bollongino R, Fu Q, Bos KI, Nordenfelt S, Li H, de Filippo C, Prüfer K, Sawyer S, Posth C, Haak W, Hallgren F, Fornander E, Rohland N, Delsate D, Francken M, Guinet JM, Wah…	doi:10.1038/nature13673	PMCID: PMC4170574	Czech	Pre-1989	Czechoslovakia	50.1	14.4
NA15726	LazaridisNature2014	Ancient human genomes suggest three ancestral populations for present-day Europeans. Lazaridis I, Patterson N, Mittnik A, Renaud G, Mallick S, Kirsanow K, Sudmant PH, Schraiber JG, Castellano S, Lipson M, Berger B, Economou C, Bollongino R, Fu Q, Bos KI, Nordenfelt S, Li H, de Filippo C, Prüfer K, Sawyer S, Posth C, Haak W, Hallgren F, Fornander E, Rohland N, Delsate D, Francken M, Guinet JM, Wah…	doi:10.1038/nature13673	PMCID: PMC4170574	Czech	Pre-1989	Czechoslovakia	50.1	14.4
NA15727	LazaridisNature2014	Ancient human genomes suggest three ancestral populations for present-day Europeans. Lazaridis I, Patterson N, Mittnik A, Renaud G, Mallick S, Kirsanow K, Sudmant PH, Schraiber JG, Castellano S, Lipson M, Berger B, Economou C, Bollongino R, Fu Q, Bos KI, Nordenfelt S, Li H, de Filippo C, Prüfer K, Sawyer S, Posth C, Haak W, Hallgren F, Fornander E, Rohland N, Delsate D, Francken M, Guinet JM, Wah…	doi:10.1038/nature13673	PMCID: PMC4170574	Czech	Pre-1989	Czechoslovakia	50.1	14.4
NA15728	LazaridisNature2014	Ancient human genomes suggest three ancestral populations for present-day Europeans. Lazaridis I, Patterson N, Mittnik A, Renaud G, Mallick S, Kirsanow K, Sudmant PH, Schraiber JG, Castellano S, Lipson M, Berger B, Economou C, Bollongino R, Fu Q, Bos KI, Nordenfelt S, Li H, de Filippo C, Prüfer K, Sawyer S, Posth C, Haak W, Hallgren F, Fornander E, Rohland N, Delsate D, Francken M, Guinet JM, Wah…	doi:10.1038/nature13673	PMCID: PMC4170574	Czech	Pre-1989	Czechoslovakia	50.1	14.4
NA15729	LazaridisNature2014	Ancient human genomes suggest three ancestral populations for present-day Europeans. Lazaridis I, Patterson N, Mittnik A, Renaud G, Mallick S, Kirsanow K, Sudmant PH, Schraiber JG, Castellano S, Lipson M, Berger B, Economou C, Bollongino R, Fu Q, Bos KI, Nordenfelt S, Li H, de Filippo C, Prüfer K, Sawyer S, Posth C, Haak W, Hallgren F, Fornander E, Rohland N, Delsate D, Francken M, Guinet JM, Wah…	doi:10.1038/nature13673	PMCID: PMC4170574	Czech	Pre-1989	Czechoslovakia	50.1	14.4
NA15730	LazaridisNature2014	Ancient human genomes suggest three ancestral populations for present-day Europeans. Lazaridis I, Patterson N, Mittnik A, Renaud G, Mallick S, Kirsanow K, Sudmant PH, Schraiber JG, Castellano S, Lipson M, Berger B, Economou C, Bollongino R, Fu Q, Bos KI, Nordenfelt S, Li H, de Filippo C, Prüfer K, Sawyer S, Posth C, Haak W, Hallgren F, Fornander E, Rohland N, Delsate D, Francken M, Guinet JM, Wah…	doi:10.1038/nature13673	PMCID: PMC4170574	Czech	Pre-1989	Czechoslovakia	50.1	14.4
NA15731	LazaridisNature2014	Ancient human genomes suggest three ancestral populations for present-day Europeans. Lazaridis I, Patterson N, Mittnik A, Renaud G, Mallick S, Kirsanow K, Sudmant PH, Schraiber JG, Castellano S, Lipson M, Berger B, Economou C, Bollongino R, Fu Q, Bos KI, Nordenfelt S, Li H, de Filippo C, Prüfer K, Sawyer S, Posth C, Haak W, Hallgren F, Fornander E, Rohland N, Delsate D, Francken M, Guinet JM, Wah…	doi:10.1038/nature13673	PMCID: PMC4170574	Czech	Pre-1989	Czechoslovakia	50.1	14.4
NA15724	LazaridisNature2014	Ancient human genomes suggest three ancestral populations for present-day Europeans. Lazaridis I, Patterson N, Mittnik A, Renaud G, Mallick S, Kirsanow K, Sudmant PH, Schraiber JG, Castellano S, Lipson M, Berger B, Economou C, Bollongino R, Fu Q, Bos KI, Nordenfelt S, Li H, de Filippo C, Prüfer K, Sawyer S, Posth C, Haak W, Hallgren F, Fornander E, Rohland N, Delsate D, Francken M, Guinet JM, Wah…	doi:10.1038/nature13673	PMCID: PMC4170574	Czech	Pre-1989	Czechoslovakia	50.1	14.4
NA15732	LazaridisNature2014	Ancient human genomes suggest three ancestral populations for present-day Europeans. Lazaridis I, Patterson N, Mittnik A, Renaud G, Mallick S, Kirsanow K, Sudmant PH, Schraiber JG, Castellano S, Lipson M, Berger B, Economou C, Bollongino R, Fu Q, Bos KI, Nordenfelt S, Li H, de Filippo C, Prüfer K, Sawyer S, Posth C, Haak W, Hallgren F, Fornander E, Rohland N, Delsate D, Francken M, Guinet JM, Wah…	doi:10.1038/nature13673	PMCID: PMC4170574	Czech	Pre-1989	Czechoslovakia	50.1	14.4
Est393	LazaridisNature2014	Ancient human genomes suggest three ancestral populations for present-day Europeans. Lazaridis I, Patterson N, Mittnik A, Renaud G, Mallick S, Kirsanow K, Sudmant PH, Schraiber JG, Castellano S, Lipson M, Berger B, Economou C, Bollongino R, Fu Q, Bos KI, Nordenfelt S, Li H, de Filippo C, Prüfer K, Sawyer S, Posth C, Haak W, Hallgren F, Fornander E, Rohland N, Delsate D, Francken M, Guinet JM, Wah…	doi:10.1038/nature13673	PMCID: PMC4170574	Estonian	Parnu, Avinurme, Viljandi, Talinn	Estonia	58.539	24.8893
Est375	LazaridisNature2014	Ancient human genomes suggest three ancestral populations for present-day Europeans. Lazaridis I, Patterson N, Mittnik A, Renaud G, Mallick S, Kirsanow K, Sudmant PH, Schraiber JG, Castellano S, Lipson M, Berger B, Economou C, Bollongino R, Fu Q, Bos KI, Nordenfelt S, Li H, de Filippo C, Prüfer K, Sawyer S, Posth C, Haak W, Hallgren F, Fornander E, Rohland N, Delsate D, Francken M, Guinet JM, Wah…	doi:10.1038/nature13673	PMCID: PMC4170574	Estonian	Parnu, Avinurme, Viljandi, Talinn	Estonia	58.539	24.8893
Est380	LazaridisNature2014	Ancient human genomes suggest three ancestral populations for present-day Europeans. Lazaridis I, Patterson N, Mittnik A, Renaud G, Mallick S, Kirsanow K, Sudmant PH, Schraiber JG, Castellano S, Lipson M, Berger B, Economou C, Bollongino R, Fu Q, Bos KI, Nordenfelt S, Li H, de Filippo C, Prüfer K, Sawyer S, Posth C, Haak W, Hallgren F, Fornander E, Rohland N, Delsate D, Francken M, Guinet JM, Wah…	doi:10.1038/nature13673	PMCID: PMC4170574	Estonian	Parnu, Avinurme, Viljandi, Talinn	Estonia	58.539	24.8893
Est391	LazaridisNature2014	Ancient human genomes suggest three ancestral populations for present-day Europeans. Lazaridis I, Patterson N, Mittnik A, Renaud G, Mallick S, Kirsanow K, Sudmant PH, Schraiber JG, Castellano S, Lipson M, Berger B, Economou C, Bollongino R, Fu Q, Bos KI, Nordenfelt S, Li H, de Filippo C, Prüfer K, Sawyer S, Posth C, Haak W, Hallgren F, Fornander E, Rohland N, Delsate D, Francken M, Guinet JM, Wah…	doi:10.1038/nature13673	PMCID: PMC4170574	Estonian	Parnu, Avinurme, Viljandi, Talinn	Estonia	58.539	24.8893
Est377	LazaridisNature2014	Ancient human genomes suggest three ancestral populations for present-day Europeans. Lazaridis I, Patterson N, Mittnik A, Renaud G, Mallick S, Kirsanow K, Sudmant PH, Schraiber JG, Castellano S, Lipson M, Berger B, Economou C, Bollongino R, Fu Q, Bos KI, Nordenfelt S, Li H, de Filippo C, Prüfer K, Sawyer S, Posth C, Haak W, Hallgren F, Fornander E, Rohland N, Delsate D, Francken M, Guinet JM, Wah…	doi:10.1038/nature13673	PMCID: PMC4170574	Estonian	Parnu, Avinurme, Viljandi, Talinn	Estonia	58.539	24.8893
Est372	LazaridisNature2014	Ancient human genomes suggest three ancestral populations for present-day Europeans. Lazaridis I, Patterson N, Mittnik A, Renaud G, Mallick S, Kirsanow K, Sudmant PH, Schraiber JG, Castellano S, Lipson M, Berger B, Economou C, Bollongino R, Fu Q, Bos KI, Nordenfelt S, Li H, de Filippo C, Prüfer K, Sawyer S, Posth C, Haak W, Hallgren F, Fornander E, Rohland N, Delsate D, Francken M, Guinet JM, Wah…	doi:10.1038/nature13673	PMCID: PMC4170574	Estonian	Parnu, Avinurme, Viljandi, Talinn	Estonia	58.539	24.8893
Est358	LazaridisNature2014	Ancient human genomes suggest three ancestral populations for present-day Europeans. Lazaridis I, Patterson N, Mittnik A, Renaud G, Mallick S, Kirsanow K, Sudmant PH, Schraiber JG, Castellano S, Lipson M, Berger B, Economou C, Bollongino R, Fu Q, Bos KI, Nordenfelt S, Li H, de Filippo C, Prüfer K, Sawyer S, Posth C, Haak W, Hallgren F, Fornander E, Rohland N, Delsate D, Francken M, Guinet JM, Wah…	doi:10.1038/nature13673	PMCID: PMC4170574	Estonian	Parnu, Avinurme, Viljandi, Talinn	Estonia	58.539	24.8893
Est400	LazaridisNature2014	Ancient human genomes suggest three ancestral populations for present-day Europeans. Lazaridis I, Patterson N, Mittnik A, Renaud G, Mallick S, Kirsanow K, Sudmant PH, Schraiber JG, Castellano S, Lipson M, Berger B, Economou C, Bollongino R, Fu Q, Bos KI, Nordenfelt S, Li H, de Filippo C, Prüfer K, Sawyer S, Posth C, Haak W, Hallgren F, Fornander E, Rohland N, Delsate D, Francken M, Guinet JM, Wah…	doi:10.1038/nature13673	PMCID: PMC4170574	Estonian	Parnu, Avinurme, Viljandi, Talinn	Estonia	58.539	24.8893
Est397	LazaridisNature2014	Ancient human genomes suggest three ancestral populations for present-day Europeans. Lazaridis I, Patterson N, Mittnik A, Renaud G, Mallick S, Kirsanow K, Sudmant PH, Schraiber JG, Castellano S, Lipson M, Berger B, Economou C, Bollongino R, Fu Q, Bos KI, Nordenfelt S, Li H, de Filippo C, Prüfer K, Sawyer S, Posth C, Haak W, Hallgren F, Fornander E, Rohland N, Delsate D, Francken M, Guinet JM, Wah…	doi:10.1038/nature13673	PMCID: PMC4170574	Estonian	Parnu, Avinurme, Viljandi, Talinn	Estonia	58.539	24.8893
Est394	LazaridisNature2014	Ancient human genomes suggest three ancestral populations for present-day Europeans. Lazaridis I, Patterson N, Mittnik A, Renaud G, Mallick S, Kirsanow K, Sudmant PH, Schraiber JG, Castellano S, Lipson M, Berger B, Economou C, Bollongino R, Fu Q, Bos KI, Nordenfelt S, Li H, de Filippo C, Prüfer K, Sawyer S, Posth C, Haak W, Hallgren F, Fornander E, Rohland N, Delsate D, Francken M, Guinet JM, Wah…	doi:10.1038/nature13673	PMCID: PMC4170574	Estonian	Parnu, Avinurme, Viljandi, Talinn	Estonia	58.539	24.8893
HG00171	LazaridisNature2014	Ancient human genomes suggest three ancestral populations for present-day Europeans. Lazaridis I, Patterson N, Mittnik A, Renaud G, Mallick S, Kirsanow K, Sudmant PH, Schraiber JG, Castellano S, Lipson M, Berger B, Economou C, Bollongino R, Fu Q, Bos KI, Nordenfelt S, Li H, de Filippo C, Prüfer K, Sawyer S, Posth C, Haak W, Hallgren F, Fornander E, Rohland N, Delsate D, Francken M, Guinet JM, Wah…	doi:10.1038/nature13673	PMCID: PMC4170574	Finnish	..	Finland	60.2	24.9
HG00174	LazaridisNature2014	Ancient human genomes suggest three ancestral populations for present-day Europeans. Lazaridis I, Patterson N, Mittnik A, Renaud G, Mallick S, Kirsanow K, Sudmant PH, Schraiber JG, Castellano S, Lipson M, Berger B, Economou C, Bollongino R, Fu Q, Bos KI, Nordenfelt S, Li H, de Filippo C, Prüfer K, Sawyer S, Posth C, Haak W, Hallgren F, Fornander E, Rohland N, Delsate D, Francken M, Guinet JM, Wah…	doi:10.1038/nature13673	PMCID: PMC4170574	Finnish	..	Finland	60.2	24.9
HG00190	LazaridisNature2014	Ancient human genomes suggest three ancestral populations for present-day Europeans. Lazaridis I, Patterson N, Mittnik A, Renaud G, Mallick S, Kirsanow K, Sudmant PH, Schraiber JG, Castellano S, Lipson M, Berger B, Economou C, Bollongino R, Fu Q, Bos KI, Nordenfelt S, Li H, de Filippo C, Prüfer K, Sawyer S, Posth C, Haak W, Hallgren F, Fornander E, Rohland N, Delsate D, Francken M, Guinet JM, Wah…	doi:10.1038/nature13673	PMCID: PMC4170574	Finnish	..	Finland	60.2	24.9
HG00266	LazaridisNature2014	Ancient human genomes suggest three ancestral populations for present-day Europeans. Lazaridis I, Patterson N, Mittnik A, Renaud G, Mallick S, Kirsanow K, Sudmant PH, Schraiber JG, Castellano S, Lipson M, Berger B, Economou C, Bollongino R, Fu Q, Bos KI, Nordenfelt S, Li H, de Filippo C, Prüfer K, Sawyer S, Posth C, Haak W, Hallgren F, Fornander E, Rohland N, Delsate D, Francken M, Guinet JM, Wah…	doi:10.1038/nature13673	PMCID: PMC4170574	Finnish	..	Finland	60.2	24.9
HG00183	LazaridisNature2014	Ancient human genomes suggest three ancestral populations for present-day Europeans. Lazaridis I, Patterson N, Mittnik A, Renaud G, Mallick S, Kirsanow K, Sudmant PH, Schraiber JG, Castellano S, Lipson M, Berger B, Economou C, Bollongino R, Fu Q, Bos KI, Nordenfelt S, Li H, de Filippo C, Prüfer K, Sawyer S, Posth C, Haak W, Hallgren F, Fornander E, Rohland N, Delsate D, Francken M, Guinet JM, Wah…	doi:10.1038/nature13673	PMCID: PMC4170574	Finnish	..	Finland	60.2	24.9
HG00173	LazaridisNature2014	Ancient human genomes suggest three ancestral populations for present-day Europeans. Lazaridis I, Patterson N, Mittnik A, Renaud G, Mallick S, Kirsanow K, Sudmant PH, Schraiber JG, Castellano S, Lipson M, Berger B, Economou C, Bollongino R, Fu Q, Bos KI, Nordenfelt S, Li H, de Filippo C, Prüfer K, Sawyer S, Posth C, Haak W, Hallgren F, Fornander E, Rohland N, Delsate D, Francken M, Guinet JM, Wah…	doi:10.1038/nature13673	PMCID: PMC4170574	Finnish	..	Finland	60.2	24.9
HG00182	LazaridisNature2014	Ancient human genomes suggest three ancestral populations for present-day Europeans. Lazaridis I, Patterson N, Mittnik A, Renaud G, Mallick S, Kirsanow K, Sudmant PH, Schraiber JG, Castellano S, Lipson M, Berger B, Economou C, Bollongino R, Fu Q, Bos KI, Nordenfelt S, Li H, de Filippo C, Prüfer K, Sawyer S, Posth C, Haak W, Hallgren F, Fornander E, Rohland N, Delsate D, Francken M, Guinet JM, Wah…	doi:10.1038/nature13673	PMCID: PMC4170574	Finnish	..	Finland	60.2	24.9
HGDP01357	PattersonGenetics2012	Ancient admixture in human history. Patterson N, Moorjani P, Luo Y, Mallick S, Rohland N, Zhan Y, Genschoreck T, Webster T, Reich D. Genetics. 2012 Nov;192(3):1065-93.	doi:10.1534/genetics.112.145037	PMCID: PMC3522152	Basque	..	France	43	0
HGDP01358	PattersonGenetics2012	Ancient admixture in human history. Patterson N, Moorjani P, Luo Y, Mallick S, Rohland N, Zhan Y, Genschoreck T, Webster T, Reich D. Genetics. 2012 Nov;192(3):1065-93.	doi:10.1534/genetics.112.145037	PMCID: PMC3522152	Basque	..	France	43	0
HGDP01359	PattersonGenetics2012	Ancient admixture in human history. Patterson N, Moorjani P, Luo Y, Mallick S, Rohland N, Zhan Y, Genschoreck T, Webster T, Reich D. Genetics. 2012 Nov;192(3):1065-93.	doi:10.1534/genetics.112.145037	PMCID: PMC3522152	Basque	..	France	43	0
HGDP01360	PattersonGenetics2012	Ancient admixture in human history. Patterson N, Moorjani P, Luo Y, Mallick S, Rohland N, Zhan Y, Genschoreck T, Webster T, Reich D. Genetics. 2012 Nov;192(3):1065-93.	doi:10.1534/genetics.112.145037	PMCID: PMC3522152	Basque	..	France	43	0
HGDP01362	PattersonGenetics2012	Ancient admixture in human history. Patterson N, Moorjani P, Luo Y, Mallick S, Rohland N, Zhan Y, Genschoreck T, Webster T, Reich D. Genetics. 2012 Nov;192(3):1065-93.	doi:10.1534/genetics.112.145037	PMCID: PMC3522152	Basque	..	France	43	0
HGDP01363	PattersonGenetics2012	Ancient admixture in human history. Patterson N, Moorjani P, Luo Y, Mallick S, Rohland N, Zhan Y, Genschoreck T, Webster T, Reich D. Genetics. 2012 Nov;192(3):1065-93.	doi:10.1534/genetics.112.145037	PMCID: PMC3522152	Basque	..	France	43	0
HGDP01364	PattersonGenetics2012	Ancient admixture in human history. Patterson N, Moorjani P, Luo Y, Mallick S, Rohland N, Zhan Y, Genschoreck T, Webster T, Reich D. Genetics. 2012 Nov;192(3):1065-93.	doi:10.1534/genetics.112.145037	PMCID: PMC3522152	Basque	..	France	43	0
HGDP01365	PattersonGenetics2012	Ancient admixture in human history. Patterson N, Moorjani P, Luo Y, Mallick S, Rohland N, Zhan Y, Genschoreck T, Webster T, Reich D. Genetics. 2012 Nov;192(3):1065-93.	doi:10.1534/genetics.112.145037	PMCID: PMC3522152	Basque	..	France	43	0
HGDP01366	PattersonGenetics2012	Ancient admixture in human history. Patterson N, Moorjani P, Luo Y, Mallick S, Rohland N, Zhan Y, Genschoreck T, Webster T, Reich D. Genetics. 2012 Nov;192(3):1065-93.	doi:10.1534/genetics.112.145037	PMCID: PMC3522152	Basque	..	France	43	0
HGDP01367	PattersonGenetics2012	Ancient admixture in human history. Patterson N, Moorjani P, Luo Y, Mallick S, Rohland N, Zhan Y, Genschoreck T, Webster T, Reich D. Genetics. 2012 Nov;192(3):1065-93.	doi:10.1534/genetics.112.145037	PMCID: PMC3522152	Basque	..	France	43	0
HGDP01368	PattersonGenetics2012	Ancient admixture in human history. Patterson N, Moorjani P, Luo Y, Mallick S, Rohland N, Zhan Y, Genschoreck T, Webster T, Reich D. Genetics. 2012 Nov;192(3):1065-93.	doi:10.1534/genetics.112.145037	PMCID: PMC3522152	Basque	..	France	43	0
HGDP01370	PattersonGenetics2012	Ancient admixture in human history. Patterson N, Moorjani P, Luo Y, Mallick S, Rohland N, Zhan Y, Genschoreck T, Webster T, Reich D. Genetics. 2012 Nov;192(3):1065-93.	doi:10.1534/genetics.112.145037	PMCID: PMC3522152	Basque	..	France	43	0
HGDP01371	PattersonGenetics2012	Ancient admixture in human history. Patterson N, Moorjani P, Luo Y, Mallick S, Rohland N, Zhan Y, Genschoreck T, Webster T, Reich D. Genetics. 2012 Nov;192(3):1065-93.	doi:10.1534/genetics.112.145037	PMCID: PMC3522152	Basque	..	France	43	0
HGDP01373	PattersonGenetics2012	Ancient admixture in human history. Patterson N, Moorjani P, Luo Y, Mallick S, Rohland N, Zhan Y, Genschoreck T, Webster T, Reich D. Genetics. 2012 Nov;192(3):1065-93.	doi:10.1534/genetics.112.145037	PMCID: PMC3522152	Basque	..	France	43	0
HGDP01374	PattersonGenetics2012	Ancient admixture in human history. Patterson N, Moorjani P, Luo Y, Mallick S, Rohland N, Zhan Y, Genschoreck T, Webster T, Reich D. Genetics. 2012 Nov;192(3):1065-93.	doi:10.1534/genetics.112.145037	PMCID: PMC3522152	Basque	..	France	43	0
HGDP01375	PattersonGenetics2012	Ancient admixture in human history. Patterson N, Moorjani P, Luo Y, Mallick S, Rohland N, Zhan Y, Genschoreck T, Webster T, Reich D. Genetics. 2012 Nov;192(3):1065-93.	doi:10.1534/genetics.112.145037	PMCID: PMC3522152	Basque	..	France	43	0
HGDP01377	PattersonGenetics2012	Ancient admixture in human history. Patterson N, Moorjani P, Luo Y, Mallick S, Rohland N, Zhan Y, Genschoreck T, Webster T, Reich D. Genetics. 2012 Nov;192(3):1065-93.	doi:10.1534/genetics.112.145037	PMCID: PMC3522152	Basque	..	France	43	0
HGDP01378	PattersonGenetics2012	Ancient admixture in human history. Patterson N, Moorjani P, Luo Y, Mallick S, Rohland N, Zhan Y, Genschoreck T, Webster T, Reich D. Genetics. 2012 Nov;192(3):1065-93.	doi:10.1534/genetics.112.145037	PMCID: PMC3522152	Basque	..	France	43	0
HGDP01379	PattersonGenetics2012	Ancient admixture in human history. Patterson N, Moorjani P, Luo Y, Mallick S, Rohland N, Zhan Y, Genschoreck T, Webster T, Reich D. Genetics. 2012 Nov;192(3):1065-93.	doi:10.1534/genetics.112.145037	PMCID: PMC3522152	Basque	..	France	43	0
HGDP01380	PattersonGenetics2012	Ancient admixture in human history. Patterson N, Moorjani P, Luo Y, Mallick S, Rohland N, Zhan Y, Genschoreck T, Webster T, Reich D. Genetics. 2012 Nov;192(3):1065-93.	doi:10.1534/genetics.112.145037	PMCID: PMC3522152	Basque	..	France	43	0
HGDP00511	PattersonGenetics2012	Ancient admixture in human history. Patterson N, Moorjani P, Luo Y, Mallick S, Rohland N, Zhan Y, Genschoreck T, Webster T, Reich D. Genetics. 2012 Nov;192(3):1065-93.	doi:10.1534/genetics.112.145037	PMCID: PMC3522152	French	..	France	46	2
HGDP00512	PattersonGenetics2012	Ancient admixture in human history. Patterson N, Moorjani P, Luo Y, Mallick S, Rohland N, Zhan Y, Genschoreck T, Webster T, Reich D. Genetics. 2012 Nov;192(3):1065-93.	doi:10.1534/genetics.112.145037	PMCID: PMC3522152	French	..	France	46	2
HGDP00513	PattersonGenetics2012	Ancient admixture in human history. Patterson N, Moorjani P, Luo Y, Mallick S, Rohland N, Zhan Y, Genschoreck T, Webster T, Reich D. Genetics. 2012 Nov;192(3):1065-93.	doi:10.1534/genetics.112.145037	PMCID: PMC3522152	French	..	France	46	2
HGDP00514	PattersonGenetics2012	Ancient admixture in human history. Patterson N, Moorjani P, Luo Y, Mallick S, Rohland N, Zhan Y, Genschoreck T, Webster T, Reich D. Genetics. 2012 Nov;192(3):1065-93.	doi:10.1534/genetics.112.145037	PMCID: PMC3522152	French	..	France	46	2
HGDP00515	PattersonGenetics2012	Ancient admixture in human history. Patterson N, Moorjani P, Luo Y, Mallick S, Rohland N, Zhan Y, Genschoreck T, Webster T, Reich D. Genetics. 2012 Nov;192(3):1065-93.	doi:10.1534/genetics.112.145037	PMCID: PMC3522152	French	..	France	46	2
HGDP00516	PattersonGenetics2012	Ancient admixture in human history. Patterson N, Moorjani P, Luo Y, Mallick S, Rohland N, Zhan Y, Genschoreck T, Webster T, Reich D. Genetics. 2012 Nov;192(3):1065-93.	doi:10.1534/genetics.112.145037	PMCID: PMC3522152	French	..	France	46	2
HGDP00517	PattersonGenetics2012	Ancient admixture in human history. Patterson N, Moorjani P, Luo Y, Mallick S, Rohland N, Zhan Y, Genschoreck T, Webster T, Reich D. Genetics. 2012 Nov;192(3):1065-93.	doi:10.1534/genetics.112.145037	PMCID: PMC3522152	French	..	France	46	2
HGDP00518	PattersonGenetics2012	Ancient admixture in human history. Patterson N, Moorjani P, Luo Y, Mallick S, Rohland N, Zhan Y, Genschoreck T, Webster T, Reich D. Genetics. 2012 Nov;192(3):1065-93.	doi:10.1534/genetics.112.145037	PMCID: PMC3522152	French	..	France	46	2
HGDP00519	PattersonGenetics2012	Ancient admixture in human history. Patterson N, Moorjani P, Luo Y, Mallick S, Rohland N, Zhan Y, Genschoreck T, Webster T, Reich D. Genetics. 2012 Nov;192(3):1065-93.	doi:10.1534/genetics.112.145037	PMCID: PMC3522152	French	..	France	46	2
HGDP00522	PattersonGenetics2012	Ancient admixture in human history. Patterson N, Moorjani P, Luo Y, Mallick S, Rohland N, Zhan Y, Genschoreck T, Webster T, Reich D. Genetics. 2012 Nov;192(3):1065-93.	doi:10.1534/genetics.112.145037	PMCID: PMC3522152	French	..	France	46	2
HGDP00523	PattersonGenetics2012	Ancient admixture in human history. Patterson N, Moorjani P, Luo Y, Mallick S, Rohland N, Zhan Y, Genschoreck T, Webster T, Reich D. Genetics. 2012 Nov;192(3):1065-93.	doi:10.1534/genetics.112.145037	PMCID: PMC3522152	French	..	France	46	2
HGDP00524	PattersonGenetics2012	Ancient admixture in human history. Patterson N, Moorjani P, Luo Y, Mallick S, Rohland N, Zhan Y, Genschoreck T, Webster T, Reich D. Genetics. 2012 Nov;192(3):1065-93.	doi:10.1534/genetics.112.145037	PMCID: PMC3522152	French	..	France	46	2
HGDP00525	PattersonGenetics2012	Ancient admixture in human history. Patterson N, Moorjani P, Luo Y, Mallick S, Rohland N, Zhan Y, Genschoreck T, Webster T, Reich D. Genetics. 2012 Nov;192(3):1065-93.	doi:10.1534/genetics.112.145037	PMCID: PMC3522152	French	..	France	46	2
HGDP00526	PattersonGenetics2012	Ancient admixture in human history. Patterson N, Moorjani P, Luo Y, Mallick S, Rohland N, Zhan Y, Genschoreck T, Webster T, Reich D. Genetics. 2012 Nov;192(3):1065-93.	doi:10.1534/genetics.112.145037	PMCID: PMC3522152	French	..	France	46	2
HGDP00527	PattersonGenetics2012	Ancient admixture in human history. Patterson N, Moorjani P, Luo Y, Mallick S, Rohland N, Zhan Y, Genschoreck T, Webster T, Reich D. Genetics. 2012 Nov;192(3):1065-93.	doi:10.1534/genetics.112.145037	PMCID: PMC3522152	French	..	France	46	2
HGDP00528	PattersonGenetics2012	Ancient admixture in human history. Patterson N, Moorjani P, Luo Y, Mallick S, Rohland N, Zhan Y, Genschoreck T, Webster T, Reich D. Genetics. 2012 Nov;192(3):1065-93.	doi:10.1534/genetics.112.145037	PMCID: PMC3522152	French	..	France	46	2
HGDP00529	PattersonGenetics2012	Ancient admixture in human history. Patterson N, Moorjani P, Luo Y, Mallick S, Rohland N, Zhan Y, Genschoreck T, Webster T, Reich D. Genetics. 2012 Nov;192(3):1065-93.	doi:10.1534/genetics.112.145037	PMCID: PMC3522152	French	..	France	46	2
HGDP00531	PattersonGenetics2012	Ancient admixture in human history. Patterson N, Moorjani P, Luo Y, Mallick S, Rohland N, Zhan Y, Genschoreck T, Webster T, Reich D. Genetics. 2012 Nov;192(3):1065-93.	doi:10.1534/genetics.112.145037	PMCID: PMC3522152	French	..	France	46	2
HGDP00533	PattersonGenetics2012	Ancient admixture in human history. Patterson N, Moorjani P, Luo Y, Mallick S, Rohland N, Zhan Y, Genschoreck T, Webster T, Reich D. Genetics. 2012 Nov;192(3):1065-93.	doi:10.1534/genetics.112.145037	PMCID: PMC3522152	French	..	France	46	2
HGDP00534	PattersonGenetics2012	Ancient admixture in human history. Patterson N, Moorjani P, Luo Y, Mallick S, Rohland N, Zhan Y, Genschoreck T, Webster T, Reich D. Genetics. 2012 Nov;192(3):1065-93.	doi:10.1534/genetics.112.145037	PMCID: PMC3522152	French	..	France	46	2
HGDP00535	PattersonGenetics2012	Ancient admixture in human history. Patterson N, Moorjani P, Luo Y, Mallick S, Rohland N, Zhan Y, Genschoreck T, Webster T, Reich D. Genetics. 2012 Nov;192(3):1065-93.	doi:10.1534/genetics.112.145037	PMCID: PMC3522152	French	..	France	46	2
HGDP00536	PattersonGenetics2012	Ancient admixture in human history. Patterson N, Moorjani P, Luo Y, Mallick S, Rohland N, Zhan Y, Genschoreck T, Webster T, Reich D. Genetics. 2012 Nov;192(3):1065-93.	doi:10.1534/genetics.112.145037	PMCID: PMC3522152	French	..	France	46	2
HGDP00537	PattersonGenetics2012	Ancient admixture in human history. Patterson N, Moorjani P, Luo Y, Mallick S, Rohland N, Zhan Y, Genschoreck T, Webster T, Reich D. Genetics. 2012 Nov;192(3):1065-93.	doi:10.1534/genetics.112.145037	PMCID: PMC3522152	French	..	France	46	2
HGDP00538	PattersonGenetics2012	Ancient admixture in human history. Patterson N, Moorjani P, Luo Y, Mallick S, Rohland N, Zhan Y, Genschoreck T, Webster T, Reich D. Genetics. 2012 Nov;192(3):1065-93.	doi:10.1534/genetics.112.145037	PMCID: PMC3522152	French	..	France	46	2
HGDP00539	PattersonGenetics2012	Ancient admixture in human history. Patterson N, Moorjani P, Luo Y, Mallick S, Rohland N, Zhan Y, Genschoreck T, Webster T, Reich D. Genetics. 2012 Nov;192(3):1065-93.	doi:10.1534/genetics.112.145037	PMCID: PMC3522152	French	..	France	46	2
SouthFrench3326	LazaridisNature2014	Ancient human genomes suggest three ancestral populations for present-day Europeans. Lazaridis I, Patterson N, Mittnik A, Renaud G, Mallick S, Kirsanow K, Sudmant PH, Schraiber JG, Castellano S, Lipson M, Berger B, Economou C, Bollongino R, Fu Q, Bos KI, Nordenfelt S, Li H, de Filippo C, Prüfer K, Sawyer S, Posth C, Haak W, Hallgren F, Fornander E, Rohland N, Delsate D, Francken M, Guinet JM, Wah…	doi:10.1038/nature13673	PMCID: PMC4170574	French	Lourdes	France	43.09	-0.05
SouthFrench3947	LazaridisNature2014	Ancient human genomes suggest three ancestral populations for present-day Europeans. Lazaridis I, Patterson N, Mittnik A, Renaud G, Mallick S, Kirsanow K, Sudmant PH, Schraiber JG, Castellano S, Lipson M, Berger B, Economou C, Bollongino R, Fu Q, Bos KI, Nordenfelt S, Li H, de Filippo C, Prüfer K, Sawyer S, Posth C, Haak W, Hallgren F, Fornander E, Rohland N, Delsate D, Francken M, Guinet JM, Wah…	doi:10.1038/nature13673	PMCID: PMC4170574	French	Dax	France	43.71	-1.05
SouthFrench1323	LazaridisNature2014	Ancient human genomes suggest three ancestral populations for present-day Europeans. Lazaridis I, Patterson N, Mittnik A, Renaud G, Mallick S, Kirsanow K, Sudmant PH, Schraiber JG, Castellano S, Lipson M, Berger B, Economou C, Bollongino R, Fu Q, Bos KI, Nordenfelt S, Li H, de Filippo C, Prüfer K, Sawyer S, Posth C, Haak W, Hallgren F, Fornander E, Rohland N, Delsate D, Francken M, Guinet JM, Wah…	doi:10.1038/nature13673	PMCID: PMC4170574	French	Dax	France	43.71	-1.05
SouthFrench3951	LazaridisNature2014	Ancient human genomes suggest three ancestral populations for present-day Europeans. Lazaridis I, Patterson N, Mittnik A, Renaud G, Mallick S, Kirsanow K, Sudmant PH, Schraiber JG, Castellano S, Lipson M, Berger B, Economou C, Bollongino R, Fu Q, Bos KI, Nordenfelt S, Li H, de Filippo C, Prüfer K, Sawyer S, Posth C, Haak W, Hallgren F, Fornander E, Rohland N, Delsate D, Francken M, Guinet JM, Wah…	doi:10.1038/nature13673	PMCID: PMC4170574	French	Dax	France	43.71	-1.05
SouthFrench3068	LazaridisNature2014	Ancient human genomes suggest three ancestral populations for present-day Europeans. Lazaridis I, Patterson N, Mittnik A, Renaud G, Mallick S, Kirsanow K, Sudmant PH, Schraiber JG, Castellano S, Lipson M, Berger B, Economou C, Bollongino R, Fu Q, Bos KI, Nordenfelt S, Li H, de Filippo C, Prüfer K, Sawyer S, Posth C, Haak W, Hallgren F, Fornander E, Rohland N, Delsate D, Francken M, Guinet JM, Wah…	doi:10.1038/nature13673	PMCID: PMC4170574	French	Lourdes	France	43.09	-0.05
SouthFrench1112	LazaridisNature2014	Ancient human genomes suggest three ancestral populations for present-day Europeans. Lazaridis I, Patterson N, Mittnik A, Renaud G, Mallick S, Kirsanow K, Sudmant PH, Schraiber JG, Castellano S, Lipson M, Berger B, Economou C, Bollongino R, Fu Q, Bos KI, Nordenfelt S, Li H, de Filippo C, Prüfer K, Sawyer S, Posth C, Haak W, Hallgren F, Fornander E, Rohland N, Delsate D, Francken M, Guinet JM, Wah…	doi:10.1038/nature13673	PMCID: PMC4170574	French	Lourdes	France	43.09	-0.05
SouthFrench4018	LazaridisNature2014	Ancient human genomes suggest three ancestral populations for present-day Europeans. Lazaridis I, Patterson N, Mittnik A, Renaud G, Mallick S, Kirsanow K, Sudmant PH, Schraiber JG, Castellano S, Lipson M, Berger B, Economou C, Bollongino R, Fu Q, Bos KI, Nordenfelt S, Li H, de Filippo C, Prüfer K, Sawyer S, Posth C, Haak W, Hallgren F, Fornander E, Rohland N, Delsate D, Francken M, Guinet JM, Wah…	doi:10.1038/nature13673	PMCID: PMC4170574	French	Dax	France	43.71	-1.05
French23812	LazaridisNature2016	Genomic insights into the origin of farming in the ancient Near East. Lazaridis I, Nadel D, Rollefson G, Merrett DC, Rohland N, Mallick S, Fernandes D, Novak M, Gamarra B, Sirak K, Connell S, Stewardson K, Harney E, Fu Q, Gonzalez-Fortes G, Jones ER, Roodenberg SA, Lengyel G, Bocquentin F, Gasparian B, Mongce JM, Gregg M, Eshed V, Mizrahi AS, Meiklejohn C, Gerritsen F, Bejenaru L, Blüher M, Campb…	doi:10.1038/nature19310	PMCID: PMC5003663	French	Finistere	France	48.2988	-4.12301
French23814	LazaridisNature2016	Genomic insights into the origin of farming in the ancient Near East. Lazaridis I, Nadel D, Rollefson G, Merrett DC, Rohland N, Mallick S, Fernandes D, Novak M, Gamarra B, Sirak K, Connell S, Stewardson K, Harney E, Fu Q, Gonzalez-Fortes G, Jones ER, Roodenberg SA, Lengyel G, Bocquentin F, Gasparian B, Mongce JM, Gregg M, Eshed V, Mizrahi AS, Meiklejohn C, Gerritsen F, Bejenaru L, Blüher M, Campb…	doi:10.1038/nature19310	PMCID: PMC5003663	French	Nord	France	50.4281	3.24679
French23821	LazaridisNature2016	Genomic insights into the origin of farming in the ancient Near East. Lazaridis I, Nadel D, Rollefson G, Merrett DC, Rohland N, Mallick S, Fernandes D, Novak M, Gamarra B, Sirak K, Connell S, Stewardson K, Harney E, Fu Q, Gonzalez-Fortes G, Jones ER, Roodenberg SA, Lengyel G, Bocquentin F, Gasparian B, Mongce JM, Gregg M, Eshed V, Mizrahi AS, Meiklejohn C, Gerritsen F, Bejenaru L, Blüher M, Campb…	doi:10.1038/nature19310	PMCID: PMC5003663	French	Pas-de-Calais	France	50.462	2.333
French23830	LazaridisNature2016	Genomic insights into the origin of farming in the ancient Near East. Lazaridis I, Nadel D, Rollefson G, Merrett DC, Rohland N, Mallick S, Fernandes D, Novak M, Gamarra B, Sirak K, Connell S, Stewardson K, Harney E, Fu Q, Gonzalez-Fortes G, Jones ER, Roodenberg SA, Lengyel G, Bocquentin F, Gasparian B, Mongce JM, Gregg M, Eshed V, Mizrahi AS, Meiklejohn C, Gerritsen F, Bejenaru L, Blüher M, Campb…	doi:10.1038/nature19310	PMCID: PMC5003663	French	Ille-et-Vilaine	France	48.1926	-1.62791
French23833	LazaridisNature2016	Genomic insights into the origin of farming in the ancient Near East. Lazaridis I, Nadel D, Rollefson G, Merrett DC, Rohland N, Mallick S, Fernandes D, Novak M, Gamarra B, Sirak K, Connell S, Stewardson K, Harney E, Fu Q, Gonzalez-Fortes G, Jones ER, Roodenberg SA, Lengyel G, Bocquentin F, Gasparian B, Mongce JM, Gregg M, Eshed V, Mizrahi AS, Meiklejohn C, Gerritsen F, Bejenaru L, Blüher M, Campb…	doi:10.1038/nature19310	PMCID: PMC5003663	French	Finistere	France	48.2988	-4.12301
French23862	LazaridisNature2016	Genomic insights into the origin of farming in the ancient Near East. Lazaridis I, Nadel D, Rollefson G, Merrett DC, Rohland N, Mallick S, Fernandes D, Novak M, Gamarra B, Sirak K, Connell S, Stewardson K, Harney E, Fu Q, Gonzalez-Fortes G, Jones ER, Roodenberg SA, Lengyel G, Bocquentin F, Gasparian B, Mongce JM, Gregg M, Eshed V, Mizrahi AS, Meiklejohn C, Gerritsen F, Bejenaru L, Blüher M, Campb…	doi:10.1038/nature19310	PMCID: PMC5003663	French	Pas-de-Calais	France	50.462	2.333
French23915	LazaridisNature2016	Genomic insights into the origin of farming in the ancient Near East. Lazaridis I, Nadel D, Rollefson G, Merrett DC, Rohland N, Mallick S, Fernandes D, Novak M, Gamarra B, Sirak K, Connell S, Stewardson K, Harney E, Fu Q, Gonzalez-Fortes G, Jones ER, Roodenberg SA, Lengyel G, Bocquentin F, Gasparian B, Mongce JM, Gregg M, Eshed V, Mizrahi AS, Meiklejohn C, Gerritsen F, Bejenaru L, Blüher M, Campb…	doi:10.1038/nature19310	PMCID: PMC5003663	French	Seine-Maritime	France	49.6751	0.977686
French23919	LazaridisNature2016	Genomic insights into the origin of farming in the ancient Near East. Lazaridis I, Nadel D, Rollefson G, Merrett DC, Rohland N, Mallick S, Fernandes D, Novak M, Gamarra B, Sirak K, Connell S, Stewardson K, Harney E, Fu Q, Gonzalez-Fortes G, Jones ER, Roodenberg SA, Lengyel G, Bocquentin F, Gasparian B, Mongce JM, Gregg M, Eshed V, Mizrahi AS, Meiklejohn C, Gerritsen F, Bejenaru L, Blüher M, Campb…	doi:10.1038/nature19310	PMCID: PMC5003663	French	Yonne	France	47.8478	3.59256
French23989	LazaridisNature2016	Genomic insights into the origin of farming in the ancient Near East. Lazaridis I, Nadel D, Rollefson G, Merrett DC, Rohland N, Mallick S, Fernandes D, Novak M, Gamarra B, Sirak K, Connell S, Stewardson K, Harney E, Fu Q, Gonzalez-Fortes G, Jones ER, Roodenberg SA, Lengyel G, Bocquentin F, Gasparian B, Mongce JM, Gregg M, Eshed V, Mizrahi AS, Meiklejohn C, Gerritsen F, Bejenaru L, Blüher M, Campb…	doi:10.1038/nature19310	PMCID: PMC5003663	French	Cote d'Armor	France	48.4747	-2.8394
French24061	LazaridisNature2016	Genomic insights into the origin of farming in the ancient Near East. Lazaridis I, Nadel D, Rollefson G, Merrett DC, Rohland N, Mallick S, Fernandes D, Novak M, Gamarra B, Sirak K, Connell S, Stewardson K, Harney E, Fu Q, Gonzalez-Fortes G, Jones ER, Roodenberg SA, Lengyel G, Bocquentin F, Gasparian B, Mongce JM, Gregg M, Eshed V, Mizrahi AS, Meiklejohn C, Gerritsen F, Bejenaru L, Blüher M, Campb…	doi:10.1038/nature19310	PMCID: PMC5003663	French	Loire-Atlantique	France	47.3428	-1.66718
French24075	LazaridisNature2016	Genomic insights into the origin of farming in the ancient Near East. Lazaridis I, Nadel D, Rollefson G, Merrett DC, Rohland N, Mallick S, Fernandes D, Novak M, Gamarra B, Sirak K, Connell S, Stewardson K, Harney E, Fu Q, Gonzalez-Fortes G, Jones ER, Roodenberg SA, Lengyel G, Bocquentin F, Gasparian B, Mongce JM, Gregg M, Eshed V, Mizrahi AS, Meiklejohn C, Gerritsen F, Bejenaru L, Blüher M, Campb…	doi:10.1038/nature19310	PMCID: PMC5003663	French	Moselle	France	49.047	6.61545
French24076	LazaridisNature2016	Genomic insights into the origin of farming in the ancient Near East. Lazaridis I, Nadel D, Rollefson G, Merrett DC, Rohland N, Mallick S, Fernandes D, Novak M, Gamarra B, Sirak K, Connell S, Stewardson K, Harney E, Fu Q, Gonzalez-Fortes G, Jones ER, Roodenberg SA, Lengyel G, Bocquentin F, Gasparian B, Mongce JM, Gregg M, Eshed V, Mizrahi AS, Meiklejohn C, Gerritsen F, Bejenaru L, Blüher M, Campb…	doi:10.1038/nature19310	PMCID: PMC5003663	French	Moselle	France	49.047	6.61545
French24090	LazaridisNature2016	Genomic insights into the origin of farming in the ancient Near East. Lazaridis I, Nadel D, Rollefson G, Merrett DC, Rohland N, Mallick S, Fernandes D, Novak M, Gamarra B, Sirak K, Connell S, Stewardson K, Harney E, Fu Q, Gonzalez-Fortes G, Jones ER, Roodenberg SA, Lengyel G, Bocquentin F, Gasparian B, Mongce JM, Gregg M, Eshed V, Mizrahi AS, Meiklejohn C, Gerritsen F, Bejenaru L, Blüher M, Campb…	doi:10.1038/nature19310	PMCID: PMC5003663	French	Cote d'Armor	France	48.4747	-2.8394
French24118	LazaridisNature2016	Genomic insights into the origin of farming in the ancient Near East. Lazaridis I, Nadel D, Rollefson G, Merrett DC, Rohland N, Mallick S, Fernandes D, Novak M, Gamarra B, Sirak K, Connell S, Stewardson K, Harney E, Fu Q, Gonzalez-Fortes G, Jones ER, Roodenberg SA, Lengyel G, Bocquentin F, Gasparian B, Mongce JM, Gregg M, Eshed V, Mizrahi AS, Meiklejohn C, Gerritsen F, Bejenaru L, Blüher M, Campb…	doi:10.1038/nature19310	PMCID: PMC5003663	French	Cote d'Or	France	47.3733	4.79408
French24120	LazaridisNature2016	Genomic insights into the origin of farming in the ancient Near East. Lazaridis I, Nadel D, Rollefson G, Merrett DC, Rohland N, Mallick S, Fernandes D, Novak M, Gamarra B, Sirak K, Connell S, Stewardson K, Harney E, Fu Q, Gonzalez-Fortes G, Jones ER, Roodenberg SA, Lengyel G, Bocquentin F, Gasparian B, Mongce JM, Gregg M, Eshed V, Mizrahi AS, Meiklejohn C, Gerritsen F, Bejenaru L, Blüher M, Campb…	doi:10.1038/nature19310	PMCID: PMC5003663	French	Finistere	France	48.2988	-4.12301
French24124	LazaridisNature2016	Genomic insights into the origin of farming in the ancient Near East. Lazaridis I, Nadel D, Rollefson G, Merrett DC, Rohland N, Mallick S, Fernandes D, Novak M, Gamarra B, Sirak K, Connell S, Stewardson K, Harney E, Fu Q, Gonzalez-Fortes G, Jones ER, Roodenberg SA, Lengyel G, Bocquentin F, Gasparian B, Mongce JM, Gregg M, Eshed V, Mizrahi AS, Meiklejohn C, Gerritsen F, Bejenaru L, Blüher M, Campb…	doi:10.1038/nature19310	PMCID: PMC5003663	French	Moselle	France	49.047	6.61545
French24144	LazaridisNature2016	Genomic insights into the origin of farming in the ancient Near East. Lazaridis I, Nadel D, Rollefson G, Merrett DC, Rohland N, Mallick S, Fernandes D, Novak M, Gamarra B, Sirak K, Connell S, Stewardson K, Harney E, Fu Q, Gonzalez-Fortes G, Jones ER, Roodenberg SA, Lengyel G, Bocquentin F, Gasparian B, Mongce JM, Gregg M, Eshed V, Mizrahi AS, Meiklejohn C, Gerritsen F, Bejenaru L, Blüher M, Campb…	doi:10.1038/nature19310	PMCID: PMC5003663	French	Nord	France	50.4281	3.24679
French24148	LazaridisNature2016	Genomic insights into the origin of farming in the ancient Near East. Lazaridis I, Nadel D, Rollefson G, Merrett DC, Rohland N, Mallick S, Fernandes D, Novak M, Gamarra B, Sirak K, Connell S, Stewardson K, Harney E, Fu Q, Gonzalez-Fortes G, Jones ER, Roodenberg SA, Lengyel G, Bocquentin F, Gasparian B, Mongce JM, Gregg M, Eshed V, Mizrahi AS, Meiklejohn C, Gerritsen F, Bejenaru L, Blüher M, Campb…	doi:10.1038/nature19310	PMCID: PMC5003663	French	Moselle	France	49.047	6.61545
French24178	LazaridisNature2016	Genomic insights into the origin of farming in the ancient Near East. Lazaridis I, Nadel D, Rollefson G, Merrett DC, Rohland N, Mallick S, Fernandes D, Novak M, Gamarra B, Sirak K, Connell S, Stewardson K, Harney E, Fu Q, Gonzalez-Fortes G, Jones ER, Roodenberg SA, Lengyel G, Bocquentin F, Gasparian B, Mongce JM, Gregg M, Eshed V, Mizrahi AS, Meiklejohn C, Gerritsen F, Bejenaru L, Blüher M, Campb…	doi:10.1038/nature19310	PMCID: PMC5003663	French	Moselle	France	49.047	6.61545
French24247	LazaridisNature2016	Genomic insights into the origin of farming in the ancient Near East. Lazaridis I, Nadel D, Rollefson G, Merrett DC, Rohland N, Mallick S, Fernandes D, Novak M, Gamarra B, Sirak K, Connell S, Stewardson K, Harney E, Fu Q, Gonzalez-Fortes G, Jones ER, Roodenberg SA, Lengyel G, Bocquentin F, Gasparian B, Mongce JM, Gregg M, Eshed V, Mizrahi AS, Meiklejohn C, Gerritsen F, Bejenaru L, Blüher M, Campb…	doi:10.1038/nature19310	PMCID: PMC5003663	French	Cote d'Armor	France	48.4747	-2.8394
French24381	LazaridisNature2016	Genomic insights into the origin of farming in the ancient Near East. Lazaridis I, Nadel D, Rollefson G, Merrett DC, Rohland N, Mallick S, Fernandes D, Novak M, Gamarra B, Sirak K, Connell S, Stewardson K, Harney E, Fu Q, Gonzalez-Fortes G, Jones ER, Roodenberg SA, Lengyel G, Bocquentin F, Gasparian B, Mongce JM, Gregg M, Eshed V, Mizrahi AS, Meiklejohn C, Gerritsen F, Bejenaru L, Blüher M, Campb…	doi:10.1038/nature19310	PMCID: PMC5003663	French	Finistere	France	48.2988	-4.12301
French24400	LazaridisNature2016	Genomic insights into the origin of farming in the ancient Near East. Lazaridis I, Nadel D, Rollefson G, Merrett DC, Rohland N, Mallick S, Fernandes D, Novak M, Gamarra B, Sirak K, Connell S, Stewardson K, Harney E, Fu Q, Gonzalez-Fortes G, Jones ER, Roodenberg SA, Lengyel G, Bocquentin F, Gasparian B, Mongce JM, Gregg M, Eshed V, Mizrahi AS, Meiklejohn C, Gerritsen F, Bejenaru L, Blüher M, Campb…	doi:10.1038/nature19310	PMCID: PMC5003663	French	Finistere	France	48.2988	-4.12301
French24408	LazaridisNature2016	Genomic insights into the origin of farming in the ancient Near East. Lazaridis I, Nadel D, Rollefson G, Merrett DC, Rohland N, Mallick S, Fernandes D, Novak M, Gamarra B, Sirak K, Connell S, Stewardson K, Harney E, Fu Q, Gonzalez-Fortes G, Jones ER, Roodenberg SA, Lengyel G, Bocquentin F, Gasparian B, Mongce JM, Gregg M, Eshed V, Mizrahi AS, Meiklejohn C, Gerritsen F, Bejenaru L, Blüher M, Campb…	doi:10.1038/nature19310	PMCID: PMC5003663	French	Seine-Maritime	France	49.6751	0.977686
French24433	LazaridisNature2016	Genomic insights into the origin of farming in the ancient Near East. Lazaridis I, Nadel D, Rollefson G, Merrett DC, Rohland N, Mallick S, Fernandes D, Novak M, Gamarra B, Sirak K, Connell S, Stewardson K, Harney E, Fu Q, Gonzalez-Fortes G, Jones ER, Roodenberg SA, Lengyel G, Bocquentin F, Gasparian B, Mongce JM, Gregg M, Eshed V, Mizrahi AS, Meiklejohn C, Gerritsen F, Bejenaru L, Blüher M, Campb…	doi:10.1038/nature19310	PMCID: PMC5003663	French	Moselle	France	49.047	6.61545
French24434	LazaridisNature2016	Genomic insights into the origin of farming in the ancient Near East. Lazaridis I, Nadel D, Rollefson G, Merrett DC, Rohland N, Mallick S, Fernandes D, Novak M, Gamarra B, Sirak K, Connell S, Stewardson K, Harney E, Fu Q, Gonzalez-Fortes G, Jones ER, Roodenberg SA, Lengyel G, Bocquentin F, Gasparian B, Mongce JM, Gregg M, Eshed V, Mizrahi AS, Meiklejohn C, Gerritsen F, Bejenaru L, Blüher M, Campb…	doi:10.1038/nature19310	PMCID: PMC5003663	French	Moselle	France	49.047	6.61545
French24437	LazaridisNature2016	Genomic insights into the origin of farming in the ancient Near East. Lazaridis I, Nadel D, Rollefson G, Merrett DC, Rohland N, Mallick S, Fernandes D, Novak M, Gamarra B, Sirak K, Connell S, Stewardson K, Harney E, Fu Q, Gonzalez-Fortes G, Jones ER, Roodenberg SA, Lengyel G, Bocquentin F, Gasparian B, Mongce JM, Gregg M, Eshed V, Mizrahi AS, Meiklejohn C, Gerritsen F, Bejenaru L, Blüher M, Campb…	doi:10.1038/nature19310	PMCID: PMC5003663	French	Moselle	France	49.047	6.61545
French24690	LazaridisNature2016	Genomic insights into the origin of farming in the ancient Near East. Lazaridis I, Nadel D, Rollefson G, Merrett DC, Rohland N, Mallick S, Fernandes D, Novak M, Gamarra B, Sirak K, Connell S, Stewardson K, Harney E, Fu Q, Gonzalez-Fortes G, Jones ER, Roodenberg SA, Lengyel G, Bocquentin F, Gasparian B, Mongce JM, Gregg M, Eshed V, Mizrahi AS, Meiklejohn C, Gerritsen F, Bejenaru L, Blüher M, Campb…	doi:10.1038/nature19310	PMCID: PMC5003663	French	Pas-de-Calais	France	50.462	2.333
French24817	LazaridisNature2016	Genomic insights into the origin of farming in the ancient Near East. Lazaridis I, Nadel D, Rollefson G, Merrett DC, Rohland N, Mallick S, Fernandes D, Novak M, Gamarra B, Sirak K, Connell S, Stewardson K, Harney E, Fu Q, Gonzalez-Fortes G, Jones ER, Roodenberg SA, Lengyel G, Bocquentin F, Gasparian B, Mongce JM, Gregg M, Eshed V, Mizrahi AS, Meiklejohn C, Gerritsen F, Bejenaru L, Blüher M, Campb…	doi:10.1038/nature19310	PMCID: PMC5003663	French	Aisne	France	49.5484	3.52934
French25068	LazaridisNature2016	Genomic insights into the origin of farming in the ancient Near East. Lazaridis I, Nadel D, Rollefson G, Merrett DC, Rohland N, Mallick S, Fernandes D, Novak M, Gamarra B, Sirak K, Connell S, Stewardson K, Harney E, Fu Q, Gonzalez-Fortes G, Jones ER, Roodenberg SA, Lengyel G, Bocquentin F, Gasparian B, Mongce JM, Gregg M, Eshed V, Mizrahi AS, Meiklejohn C, Gerritsen F, Bejenaru L, Blüher M, Campb…	doi:10.1038/nature19310	PMCID: PMC5003663	French	Pas-de-Calais	France	50.462	2.333
mg43	LazaridisNature2014	Ancient human genomes suggest three ancestral populations for present-day Europeans. Lazaridis I, Patterson N, Mittnik A, Renaud G, Mallick S, Kirsanow K, Sudmant PH, Schraiber JG, Castellano S, Lipson M, Berger B, Economou C, Bollongino R, Fu Q, Bos KI, Nordenfelt S, Li H, de Filippo C, Prüfer K, Sawyer S, Posth C, Haak W, Hallgren F, Fornander E, Rohland N, Delsate D, Francken M, Guinet JM, Wah…	doi:10.1038/nature13673	PMCID: PMC4170574	Georgian	Zugdidi_in_Megrelia	Georgia	42.5	41.85
mg47	LazaridisNature2014	Ancient human genomes suggest three ancestral populations for present-day Europeans. Lazaridis I, Patterson N, Mittnik A, Renaud G, Mallick S, Kirsanow K, Sudmant PH, Schraiber JG, Castellano S, Lipson M, Berger B, Economou C, Bollongino R, Fu Q, Bos KI, Nordenfelt S, Li H, de Filippo C, Prüfer K, Sawyer S, Posth C, Haak W, Hallgren F, Fornander E, Rohland N, Delsate D, Francken M, Guinet JM, Wah…	doi:10.1038/nature13673	PMCID: PMC4170574	Georgian	Zugdidi_in_Megrelia	Georgia	42.5	41.85
mg22	LazaridisNature2014	Ancient human genomes suggest three ancestral populations for present-day Europeans. Lazaridis I, Patterson N, Mittnik A, Renaud G, Mallick S, Kirsanow K, Sudmant PH, Schraiber JG, Castellano S, Lipson M, Berger B, Economou C, Bollongino R, Fu Q, Bos KI, Nordenfelt S, Li H, de Filippo C, Prüfer K, Sawyer S, Posth C, Haak W, Hallgren F, Fornander E, Rohland N, Delsate D, Francken M, Guinet JM, Wah…	doi:10.1038/nature13673	PMCID: PMC4170574	Georgian	Zugdidi_in_Megrelia	Georgia	42.5	41.85
mg49	LazaridisNature2014	Ancient human genomes suggest three ancestral populations for present-day Europeans. Lazaridis I, Patterson N, Mittnik A, Renaud G, Mallick S, Kirsanow K, Sudmant PH, Schraiber JG, Castellano S, Lipson M, Berger B, Economou C, Bollongino R, Fu Q, Bos KI, Nordenfelt S, Li H, de Filippo C, Prüfer K, Sawyer S, Posth C, Haak W, Hallgren F, Fornander E, Rohland N, Delsate D, Francken M, Guinet JM, Wah…	doi:10.1038/nature13673	PMCID: PMC4170574	Georgian	Zugdidi_in_Megrelia	Georgia	42.5	41.85
mg23	LazaridisNature2014	Ancient human genomes suggest three ancestral populations for present-day Europeans. Lazaridis I, Patterson N, Mittnik A, Renaud G, Mallick S, Kirsanow K, Sudmant PH, Schraiber JG, Castellano S, Lipson M, Berger B, Economou C, Bollongino R, Fu Q, Bos KI, Nordenfelt S, Li H, de Filippo C, Prüfer K, Sawyer S, Posth C, Haak W, Hallgren F, Fornander E, Rohland N, Delsate D, Francken M, Guinet JM, Wah…	doi:10.1038/nature13673	PMCID: PMC4170574	Georgian	Zugdidi_in_Megrelia	Georgia	42.5	41.85
mg62	LazaridisNature2014	Ancient human genomes suggest three ancestral populations for present-day Europeans. Lazaridis I, Patterson N, Mittnik A, Renaud G, Mallick S, Kirsanow K, Sudmant PH, Schraiber JG, Castellano S, Lipson M, Berger B, Economou C, Bollongino R, Fu Q, Bos KI, Nordenfelt S, Li H, de Filippo C, Prüfer K, Sawyer S, Posth C, Haak W, Hallgren F, Fornander E, Rohland N, Delsate D, Francken M, Guinet JM, Wah…	doi:10.1038/nature13673	PMCID: PMC4170574	Georgian	Zugdidi_in_Megrelia	Georgia	42.5	41.85
mg27	LazaridisNature2014	Ancient human genomes suggest three ancestral populations for present-day Europeans. Lazaridis I, Patterson N, Mittnik A, Renaud G, Mallick S, Kirsanow K, Sudmant PH, Schraiber JG, Castellano S, Lipson M, Berger B, Economou C, Bollongino R, Fu Q, Bos KI, Nordenfelt S, Li H, de Filippo C, Prüfer K, Sawyer S, Posth C, Haak W, Hallgren F, Fornander E, Rohland N, Delsate D, Francken M, Guinet JM, Wah…	doi:10.1038/nature13673	PMCID: PMC4170574	Georgian	Zugdidi_in_Megrelia	Georgia	42.5	41.85
mg31	LazaridisNature2014	Ancient human genomes suggest three ancestral populations for present-day Europeans. Lazaridis I, Patterson N, Mittnik A, Renaud G, Mallick S, Kirsanow K, Sudmant PH, Schraiber JG, Castellano S, Lipson M, Berger B, Economou C, Bollongino R, Fu Q, Bos KI, Nordenfelt S, Li H, de Filippo C, Prüfer K, Sawyer S, Posth C, Haak W, Hallgren F, Fornander E, Rohland N, Delsate D, Francken M, Guinet JM, Wah…	doi:10.1038/nature13673	PMCID: PMC4170574	Georgian	Zugdidi_in_Megrelia	Georgia	42.5	41.85
mg34	LazaridisNature2014	Ancient human genomes suggest three ancestral populations for present-day Europeans. Lazaridis I, Patterson N, Mittnik A, Renaud G, Mallick S, Kirsanow K, Sudmant PH, Schraiber JG, Castellano S, Lipson M, Berger B, Economou C, Bollongino R, Fu Q, Bos KI, Nordenfelt S, Li H, de Filippo C, Prüfer K, Sawyer S, Posth C, Haak W, Hallgren F, Fornander E, Rohland N, Delsate D, Francken M, Guinet JM, Wah…	doi:10.1038/nature13673	PMCID: PMC4170574	Georgian	Zugdidi_in_Megrelia	Georgia	42.5	41.85
mg40	LazaridisNature2014	Ancient human genomes suggest three ancestral populations for present-day Europeans. Lazaridis I, Patterson N, Mittnik A, Renaud G, Mallick S, Kirsanow K, Sudmant PH, Schraiber JG, Castellano S, Lipson M, Berger B, Economou C, Bollongino R, Fu Q, Bos KI, Nordenfelt S, Li H, de Filippo C, Prüfer K, Sawyer S, Posth C, Haak W, Hallgren F, Fornander E, Rohland N, Delsate D, Francken M, Guinet JM, Wah…	doi:10.1038/nature13673	PMCID: PMC4170574	Georgian	Zugdidi_in_Megrelia	Georgia	42.5	41.85
GeorgianJew1607	LazaridisNature2014	Ancient human genomes suggest three ancestral populations for present-day Europeans. Lazaridis I, Patterson N, Mittnik A, Renaud G, Mallick S, Kirsanow K, Sudmant PH, Schraiber JG, Castellano S, Lipson M, Berger B, Economou C, Bollongino R, Fu Q, Bos KI, Nordenfelt S, Li H, de Filippo C, Prüfer K, Sawyer S, Posth C, Haak W, Hallgren F, Fornander E, Rohland N, Delsate D, Francken M, Guinet JM, Wah…	doi:10.1038/nature13673	PMCID: PMC4170574	Jew_Georgian	migrants_collected_in_Israel	Georgia	41.7167	44.7833
GeorgianJew1671	LazaridisNature2014	Ancient human genomes suggest three ancestral populations for present-day Europeans. Lazaridis I, Patterson N, Mittnik A, Renaud G, Mallick S, Kirsanow K, Sudmant PH, Schraiber JG, Castellano S, Lipson M, Berger B, Economou C, Bollongino R, Fu Q, Bos KI, Nordenfelt S, Li H, de Filippo C, Prüfer K, Sawyer S, Posth C, Haak W, Hallgren F, Fornander E, Rohland N, Delsate D, Francken M, Guinet JM, Wah…	doi:10.1038/nature13673	PMCID: PMC4170574	Jew_Georgian	migrants_collected_in_Israel	Georgia	41.7167	44.7833
GeorgianJew1577	LazaridisNature2014	Ancient human genomes suggest three ancestral populations for present-day Europeans. Lazaridis I, Patterson N, Mittnik A, Renaud G, Mallick S, Kirsanow K, Sudmant PH, Schraiber JG, Castellano S, Lipson M, Berger B, Economou C, Bollongino R, Fu Q, Bos KI, Nordenfelt S, Li H, de Filippo C, Prüfer K, Sawyer S, Posth C, Haak W, Hallgren F, Fornander E, Rohland N, Delsate D, Francken M, Guinet JM, Wah…	doi:10.1038/nature13673	PMCID: PMC4170574	Jew_Georgian	migrants_collected_in_Israel	Georgia	41.7167	44.7833
GeorgianJew1971	LazaridisNature2014	Ancient human genomes suggest three ancestral populations for present-day Europeans. Lazaridis I, Patterson N, Mittnik A, Renaud G, Mallick S, Kirsanow K, Sudmant PH, Schraiber JG, Castellano S, Lipson M, Berger B, Economou C, Bollongino R, Fu Q, Bos KI, Nordenfelt S, Li H, de Filippo C, Prüfer K, Sawyer S, Posth C, Haak W, Hallgren F, Fornander E, Rohland N, Delsate D, Francken M, Guinet JM, Wah…	doi:10.1038/nature13673	PMCID: PMC4170574	Jew_Georgian	migrants_collected_in_Israel	Georgia	41.7167	44.7833
GeorgianJew1594	LazaridisNature2014	Ancient human genomes suggest three ancestral populations for present-day Europeans. Lazaridis I, Patterson N, Mittnik A, Renaud G, Mallick S, Kirsanow K, Sudmant PH, Schraiber JG, Castellano S, Lipson M, Berger B, Economou C, Bollongino R, Fu Q, Bos KI, Nordenfelt S, Li H, de Filippo C, Prüfer K, Sawyer S, Posth C, Haak W, Hallgren F, Fornander E, Rohland N, Delsate D, Francken M, Guinet JM, Wah…	doi:10.1038/nature13673	PMCID: PMC4170574	Jew_Georgian	migrants_collected_in_Israel	Georgia	41.7167	44.7833
GeorgianJew1654	LazaridisNature2014	Ancient human genomes suggest three ancestral populations for present-day Europeans. Lazaridis I, Patterson N, Mittnik A, Renaud G, Mallick S, Kirsanow K, Sudmant PH, Schraiber JG, Castellano S, Lipson M, Berger B, Economou C, Bollongino R, Fu Q, Bos KI, Nordenfelt S, Li H, de Filippo C, Prüfer K, Sawyer S, Posth C, Haak W, Hallgren F, Fornander E, Rohland N, Delsate D, Francken M, Guinet JM, Wah…	doi:10.1038/nature13673	PMCID: PMC4170574	Jew_Georgian	migrants_collected_in_Israel	Georgia	41.7167	44.7833
GeorgianJew1883	LazaridisNature2014	Ancient human genomes suggest three ancestral populations for present-day Europeans. Lazaridis I, Patterson N, Mittnik A, Renaud G, Mallick S, Kirsanow K, Sudmant PH, Schraiber JG, Castellano S, Lipson M, Berger B, Economou C, Bollongino R, Fu Q, Bos KI, Nordenfelt S, Li H, de Filippo C, Prüfer K, Sawyer S, Posth C, Haak W, Hallgren F, Fornander E, Rohland N, Delsate D, Francken M, Guinet JM, Wah…	doi:10.1038/nature13673	PMCID: PMC4170574	Jew_Georgian	migrants_collected_in_Israel	Georgia	41.7167	44.7833
leipzig2659	LazaridisNature2016	Genomic insights into the origin of farming in the ancient Near East. Lazaridis I, Nadel D, Rollefson G, Merrett DC, Rohland N, Mallick S, Fernandes D, Novak M, Gamarra B, Sirak K, Connell S, Stewardson K, Harney E, Fu Q, Gonzalez-Fortes G, Jones ER, Roodenberg SA, Lengyel G, Bocquentin F, Gasparian B, Mongce JM, Gregg M, Eshed V, Mizrahi AS, Meiklejohn C, Gerritsen F, Bejenaru L, Blüher M, Campb…	doi:10.1038/nature19310	PMCID: PMC5003663	German	Leipzig, German	Germany	51.34	12.373
leipzig2660	LazaridisNature2016	Genomic insights into the origin of farming in the ancient Near East. Lazaridis I, Nadel D, Rollefson G, Merrett DC, Rohland N, Mallick S, Fernandes D, Novak M, Gamarra B, Sirak K, Connell S, Stewardson K, Harney E, Fu Q, Gonzalez-Fortes G, Jones ER, Roodenberg SA, Lengyel G, Bocquentin F, Gasparian B, Mongce JM, Gregg M, Eshed V, Mizrahi AS, Meiklejohn C, Gerritsen F, Bejenaru L, Blüher M, Campb…	doi:10.1038/nature19310	PMCID: PMC5003663	German	Leipzig, German	Germany	51.34	12.373
leipzig2661	LazaridisNature2016	Genomic insights into the origin of farming in the ancient Near East. Lazaridis I, Nadel D, Rollefson G, Merrett DC, Rohland N, Mallick S, Fernandes D, Novak M, Gamarra B, Sirak K, Connell S, Stewardson K, Harney E, Fu Q, Gonzalez-Fortes G, Jones ER, Roodenberg SA, Lengyel G, Bocquentin F, Gasparian B, Mongce JM, Gregg M, Eshed V, Mizrahi AS, Meiklejohn C, Gerritsen F, Bejenaru L, Blüher M, Campb…	doi:10.1038/nature19310	PMCID: PMC5003663	German	Leipzig, German	Germany	51.34	12.373
leipzig2662	LazaridisNature2016	Genomic insights into the origin of farming in the ancient Near East. Lazaridis I, Nadel D, Rollefson G, Merrett DC, Rohland N, Mallick S, Fernandes D, Novak M, Gamarra B, Sirak K, Connell S, Stewardson K, Harney E, Fu Q, Gonzalez-Fortes G, Jones ER, Roodenberg SA, Lengyel G, Bocquentin F, Gasparian B, Mongce JM, Gregg M, Eshed V, Mizrahi AS, Meiklejohn C, Gerritsen F, Bejenaru L, Blüher M, Campb…	doi:10.1038/nature19310	PMCID: PMC5003663	German	Leipzig, German	Germany	51.34	12.373
leipzig2705	LazaridisNature2016	Genomic insights into the origin of farming in the ancient Near East. Lazaridis I, Nadel D, Rollefson G, Merrett DC, Rohland N, Mallick S, Fernandes D, Novak M, Gamarra B, Sirak K, Connell S, Stewardson K, Harney E, Fu Q, Gonzalez-Fortes G, Jones ER, Roodenberg SA, Lengyel G, Bocquentin F, Gasparian B, Mongce JM, Gregg M, Eshed V, Mizrahi AS, Meiklejohn C, Gerritsen F, Bejenaru L, Blüher M, Campb…	doi:10.1038/nature19310	PMCID: PMC5003663	German	Leipzig, German	Germany	51.34	12.373
leipzig2722	LazaridisNature2016	Genomic insights into the origin of farming in the ancient Near East. Lazaridis I, Nadel D, Rollefson G, Merrett DC, Rohland N, Mallick S, Fernandes D, Novak M, Gamarra B, Sirak K, Connell S, Stewardson K, Harney E, Fu Q, Gonzalez-Fortes G, Jones ER, Roodenberg SA, Lengyel G, Bocquentin F, Gasparian B, Mongce JM, Gregg M, Eshed V, Mizrahi AS, Meiklejohn C, Gerritsen F, Bejenaru L, Blüher M, Campb…	doi:10.1038/nature19310	PMCID: PMC5003663	German	Leipzig, German	Germany	51.34	12.373
leipzig2785	LazaridisNature2016	Genomic insights into the origin of farming in the ancient Near East. Lazaridis I, Nadel D, Rollefson G, Merrett DC, Rohland N, Mallick S, Fernandes D, Novak M, Gamarra B, Sirak K, Connell S, Stewardson K, Harney E, Fu Q, Gonzalez-Fortes G, Jones ER, Roodenberg SA, Lengyel G, Bocquentin F, Gasparian B, Mongce JM, Gregg M, Eshed V, Mizrahi AS, Meiklejohn C, Gerritsen F, Bejenaru L, Blüher M, Campb…	doi:10.1038/nature19310	PMCID: PMC5003663	German	Leipzig, German	Germany	51.34	12.373
leipzig2790	LazaridisNature2016	Genomic insights into the origin of farming in the ancient Near East. Lazaridis I, Nadel D, Rollefson G, Merrett DC, Rohland N, Mallick S, Fernandes D, Novak M, Gamarra B, Sirak K, Connell S, Stewardson K, Harney E, Fu Q, Gonzalez-Fortes G, Jones ER, Roodenberg SA, Lengyel G, Bocquentin F, Gasparian B, Mongce JM, Gregg M, Eshed V, Mizrahi AS, Meiklejohn C, Gerritsen F, Bejenaru L, Blüher M, Campb…	doi:10.1038/nature19310	PMCID: PMC5003663	German	Leipzig, German	Germany	51.34	12.373
leipzig2823	LazaridisNature2016	Genomic insights into the origin of farming in the ancient Near East. Lazaridis I, Nadel D, Rollefson G, Merrett DC, Rohland N, Mallick S, Fernandes D, Novak M, Gamarra B, Sirak K, Connell S, Stewardson K, Harney E, Fu Q, Gonzalez-Fortes G, Jones ER, Roodenberg SA, Lengyel G, Bocquentin F, Gasparian B, Mongce JM, Gregg M, Eshed V, Mizrahi AS, Meiklejohn C, Gerritsen F, Bejenaru L, Blüher M, Campb…	doi:10.1038/nature19310	PMCID: PMC5003663	German	Leipzig, German	Germany	51.34	12.373
leipzigBG80609	LazaridisNature2016	Genomic insights into the origin of farming in the ancient Near East. Lazaridis I, Nadel D, Rollefson G, Merrett DC, Rohland N, Mallick S, Fernandes D, Novak M, Gamarra B, Sirak K, Connell S, Stewardson K, Harney E, Fu Q, Gonzalez-Fortes G, Jones ER, Roodenberg SA, Lengyel G, Bocquentin F, Gasparian B, Mongce JM, Gregg M, Eshed V, Mizrahi AS, Meiklejohn C, Gerritsen F, Bejenaru L, Blüher M, Campb…	doi:10.1038/nature19310	PMCID: PMC5003663	German	Leipzig, German	Germany	51.34	12.373
sorb2908523	LazaridisNature2016	Genomic insights into the origin of farming in the ancient Near East. Lazaridis I, Nadel D, Rollefson G, Merrett DC, Rohland N, Mallick S, Fernandes D, Novak M, Gamarra B, Sirak K, Connell S, Stewardson K, Harney E, Fu Q, Gonzalez-Fortes G, Jones ER, Roodenberg SA, Lengyel G, Bocquentin F, Gasparian B, Mongce JM, Gregg M, Eshed V, Mizrahi AS, Meiklejohn C, Gerritsen F, Bejenaru L, Blüher M, Campb…	doi:10.1038/nature19310	PMCID: PMC5003663	Sorb	Kamenz, Sorbian	Germany	51.275	14.102
sorb2908543	LazaridisNature2016	Genomic insights into the origin of farming in the ancient Near East. Lazaridis I, Nadel D, Rollefson G, Merrett DC, Rohland N, Mallick S, Fernandes D, Novak M, Gamarra B, Sirak K, Connell S, Stewardson K, Harney E, Fu Q, Gonzalez-Fortes G, Jones ER, Roodenberg SA, Lengyel G, Bocquentin F, Gasparian B, Mongce JM, Gregg M, Eshed V, Mizrahi AS, Meiklejohn C, Gerritsen F, Bejenaru L, Blüher M, Campb…	doi:10.1038/nature19310	PMCID: PMC5003663	Sorb	Kamenz, Sorbian	Germany	51.275	14.102
sorb2908546	LazaridisNature2016	Genomic insights into the origin of farming in the ancient Near East. Lazaridis I, Nadel D, Rollefson G, Merrett DC, Rohland N, Mallick S, Fernandes D, Novak M, Gamarra B, Sirak K, Connell S, Stewardson K, Harney E, Fu Q, Gonzalez-Fortes G, Jones ER, Roodenberg SA, Lengyel G, Bocquentin F, Gasparian B, Mongce JM, Gregg M, Eshed V, Mizrahi AS, Meiklejohn C, Gerritsen F, Bejenaru L, Blüher M, Campb…	doi:10.1038/nature19310	PMCID: PMC5003663	Sorb	Kamenz, Sorbian	Germany	51.275	14.102
sorb2908672	LazaridisNature2016	Genomic insights into the origin of farming in the ancient Near East. Lazaridis I, Nadel D, Rollefson G, Merrett DC, Rohland N, Mallick S, Fernandes D, Novak M, Gamarra B, Sirak K, Connell S, Stewardson K, Harney E, Fu Q, Gonzalez-Fortes G, Jones ER, Roodenberg SA, Lengyel G, Bocquentin F, Gasparian B, Mongce JM, Gregg M, Eshed V, Mizrahi AS, Meiklejohn C, Gerritsen F, Bejenaru L, Blüher M, Campb…	doi:10.1038/nature19310	PMCID: PMC5003663	Sorb	Kamenz, Sorbian	Germany	51.275	14.102
sorb2908808	LazaridisNature2016	Genomic insights into the origin of farming in the ancient Near East. Lazaridis I, Nadel D, Rollefson G, Merrett DC, Rohland N, Mallick S, Fernandes D, Novak M, Gamarra B, Sirak K, Connell S, Stewardson K, Harney E, Fu Q, Gonzalez-Fortes G, Jones ER, Roodenberg SA, Lengyel G, Bocquentin F, Gasparian B, Mongce JM, Gregg M, Eshed V, Mizrahi AS, Meiklejohn C, Gerritsen F, Bejenaru L, Blüher M, Campb…	doi:10.1038/nature19310	PMCID: PMC5003663	Sorb	Kamenz, Sorbian	Germany	51.275	14.102
sorb2908809	LazaridisNature2016	Genomic insights into the origin of farming in the ancient Near East. Lazaridis I, Nadel D, Rollefson G, Merrett DC, Rohland N, Mallick S, Fernandes D, Novak M, Gamarra B, Sirak K, Connell S, Stewardson K, Harney E, Fu Q, Gonzalez-Fortes G, Jones ER, Roodenberg SA, Lengyel G, Bocquentin F, Gasparian B, Mongce JM, Gregg M, Eshed V, Mizrahi AS, Meiklejohn C, Gerritsen F, Bejenaru L, Blüher M, Campb…	doi:10.1038/nature19310	PMCID: PMC5003663	Sorb	Kamenz, Sorbian	Germany	51.275	14.102
sorb2908823	LazaridisNature2016	Genomic insights into the origin of farming in the ancient Near East. Lazaridis I, Nadel D, Rollefson G, Merrett DC, Rohland N, Mallick S, Fernandes D, Novak M, Gamarra B, Sirak K, Connell S, Stewardson K, Harney E, Fu Q, Gonzalez-Fortes G, Jones ER, Roodenberg SA, Lengyel G, Bocquentin F, Gasparian B, Mongce JM, Gregg M, Eshed V, Mizrahi AS, Meiklejohn C, Gerritsen F, Bejenaru L, Blüher M, Campb…	doi:10.1038/nature19310	PMCID: PMC5003663	Sorb	Kamenz, Sorbian	Germany	51.275	14.102
sorb2908843	LazaridisNature2016	Genomic insights into the origin of farming in the ancient Near East. Lazaridis I, Nadel D, Rollefson G, Merrett DC, Rohland N, Mallick S, Fernandes D, Novak M, Gamarra B, Sirak K, Connell S, Stewardson K, Harney E, Fu Q, Gonzalez-Fortes G, Jones ER, Roodenberg SA, Lengyel G, Bocquentin F, Gasparian B, Mongce JM, Gregg M, Eshed V, Mizrahi AS, Meiklejohn C, Gerritsen F, Bejenaru L, Blüher M, Campb…	doi:10.1038/nature19310	PMCID: PMC5003663	Sorb	Kamenz, Sorbian	Germany	51.275	14.102
sorb2908869	LazaridisNature2016	Genomic insights into the origin of farming in the ancient Near East. Lazaridis I, Nadel D, Rollefson G, Merrett DC, Rohland N, Mallick S, Fernandes D, Novak M, Gamarra B, Sirak K, Connell S, Stewardson K, Harney E, Fu Q, Gonzalez-Fortes G, Jones ER, Roodenberg SA, Lengyel G, Bocquentin F, Gasparian B, Mongce JM, Gregg M, Eshed V, Mizrahi AS, Meiklejohn C, Gerritsen F, Bejenaru L, Blüher M, Campb…	doi:10.1038/nature19310	PMCID: PMC5003663	Sorb	Kamenz, Sorbian	Germany	51.275	14.102
NA17373	LazaridisNature2014	Ancient human genomes suggest three ancestral populations for present-day Europeans. Lazaridis I, Patterson N, Mittnik A, Renaud G, Mallick S, Kirsanow K, Sudmant PH, Schraiber JG, Castellano S, Lipson M, Berger B, Economou C, Bollongino R, Fu Q, Bos KI, Nordenfelt S, Li H, de Filippo C, Prüfer K, Sawyer S, Posth C, Haak W, Hallgren F, Fornander E, Rohland N, Delsate D, Francken M, Guinet JM, Wah…	doi:10.1038/nature13673	PMCID: PMC4170574	Greek	..	Greece	37.9667	23.7167
NA17374	LazaridisNature2014	Ancient human genomes suggest three ancestral populations for present-day Europeans. Lazaridis I, Patterson N, Mittnik A, Renaud G, Mallick S, Kirsanow K, Sudmant PH, Schraiber JG, Castellano S, Lipson M, Berger B, Economou C, Bollongino R, Fu Q, Bos KI, Nordenfelt S, Li H, de Filippo C, Prüfer K, Sawyer S, Posth C, Haak W, Hallgren F, Fornander E, Rohland N, Delsate D, Francken M, Guinet JM, Wah…	doi:10.1038/nature13673	PMCID: PMC4170574	Greek	..	Greece	37.9667	23.7167
NA17375	LazaridisNature2014	Ancient human genomes suggest three ancestral populations for present-day Europeans. Lazaridis I, Patterson N, Mittnik A, Renaud G, Mallick S, Kirsanow K, Sudmant PH, Schraiber JG, Castellano S, Lipson M, Berger B, Economou C, Bollongino R, Fu Q, Bos KI, Nordenfelt S, Li H, de Filippo C, Prüfer K, Sawyer S, Posth C, Haak W, Hallgren F, Fornander E, Rohland N, Delsate D, Francken M, Guinet JM, Wah…	doi:10.1038/nature13673	PMCID: PMC4170574	Greek	..	Greece	37.9667	23.7167
NA17376	LazaridisNature2014	Ancient human genomes suggest three ancestral populations for present-day Europeans. Lazaridis I, Patterson N, Mittnik A, Renaud G, Mallick S, Kirsanow K, Sudmant PH, Schraiber JG, Castellano S, Lipson M, Berger B, Economou C, Bollongino R, Fu Q, Bos KI, Nordenfelt S, Li H, de Filippo C, Prüfer K, Sawyer S, Posth C, Haak W, Hallgren F, Fornander E, Rohland N, Delsate D, Francken M, Guinet JM, Wah…	doi:10.1038/nature13673	PMCID: PMC4170574	Greek	..	Greece	37.9667	23.7167
NA17377	LazaridisNature2014	Ancient human genomes suggest three ancestral populations for present-day Europeans. Lazaridis I, Patterson N, Mittnik A, Renaud G, Mallick S, Kirsanow K, Sudmant PH, Schraiber JG, Castellano S, Lipson M, Berger B, Economou C, Bollongino R, Fu Q, Bos KI, Nordenfelt S, Li H, de Filippo C, Prüfer K, Sawyer S, Posth C, Haak W, Hallgren F, Fornander E, Rohland N, Delsate D, Francken M, Guinet JM, Wah…	doi:10.1038/nature13673	PMCID: PMC4170574	Greek	..	Greece	37.9667	23.7167
NA17372	LazaridisNature2014	Ancient human genomes suggest three ancestral populations for present-day Europeans. Lazaridis I, Patterson N, Mittnik A, Renaud G, Mallick S, Kirsanow K, Sudmant PH, Schraiber JG, Castellano S, Lipson M, Berger B, Economou C, Bollongino R, Fu Q, Bos KI, Nordenfelt S, Li H, de Filippo C, Prüfer K, Sawyer S, Posth C, Haak W, Hallgren F, Fornander E, Rohland N, Delsate D, Francken M, Guinet JM, Wah…	doi:10.1038/nature13673	PMCID: PMC4170574	Greek	..	Greece	37.9667	23.7167
GREEKGRALPOP18	LazaridisNature2014	Ancient human genomes suggest three ancestral populations for present-day Europeans. Lazaridis I, Patterson N, Mittnik A, Renaud G, Mallick S, Kirsanow K, Sudmant PH, Schraiber JG, Castellano S, Lipson M, Berger B, Economou C, Bollongino R, Fu Q, Bos KI, Nordenfelt S, Li H, de Filippo C, Prüfer K, Sawyer S, Posth C, Haak W, Hallgren F, Fornander E, Rohland N, Delsate D, Francken M, Guinet JM, Wah…	doi:10.1038/nature13673	PMCID: PMC4170574	Greek	Thessaloniki	Greece	40.64	22.94
GREEKGRALPOP13	LazaridisNature2014	Ancient human genomes suggest three ancestral populations for present-day Europeans. Lazaridis I, Patterson N, Mittnik A, Renaud G, Mallick S, Kirsanow K, Sudmant PH, Schraiber JG, Castellano S, Lipson M, Berger B, Economou C, Bollongino R, Fu Q, Bos KI, Nordenfelt S, Li H, de Filippo C, Prüfer K, Sawyer S, Posth C, Haak W, Hallgren F, Fornander E, Rohland N, Delsate D, Francken M, Guinet JM, Wah…	doi:10.1038/nature13673	PMCID: PMC4170574	Greek	Thessaloniki	Greece	40.64	22.94
GREEKGRALPOP15	LazaridisNature2014	Ancient human genomes suggest three ancestral populations for present-day Europeans. Lazaridis I, Patterson N, Mittnik A, Renaud G, Mallick S, Kirsanow K, Sudmant PH, Schraiber JG, Castellano S, Lipson M, Berger B, Economou C, Bollongino R, Fu Q, Bos KI, Nordenfelt S, Li H, de Filippo C, Prüfer K, Sawyer S, Posth C, Haak W, Hallgren F, Fornander E, Rohland N, Delsate D, Francken M, Guinet JM, Wah…	doi:10.1038/nature13673	PMCID: PMC4170574	Greek	Thessaloniki	Greece	40.64	22.94
GREEKGRALPOP5	LazaridisNature2014	Ancient human genomes suggest three ancestral populations for present-day Europeans. Lazaridis I, Patterson N, Mittnik A, Renaud G, Mallick S, Kirsanow K, Sudmant PH, Schraiber JG, Castellano S, Lipson M, Berger B, Economou C, Bollongino R, Fu Q, Bos KI, Nordenfelt S, Li H, de Filippo C, Prüfer K, Sawyer S, Posth C, Haak W, Hallgren F, Fornander E, Rohland N, Delsate D, Francken M, Guinet JM, Wah…	doi:10.1038/nature13673	PMCID: PMC4170574	Greek	Thessaloniki	Greece	40.64	22.94
GREEKGRALPOP9	LazaridisNature2014	Ancient human genomes suggest three ancestral populations for present-day Europeans. Lazaridis I, Patterson N, Mittnik A, Renaud G, Mallick S, Kirsanow K, Sudmant PH, Schraiber JG, Castellano S, Lipson M, Berger B, Economou C, Bollongino R, Fu Q, Bos KI, Nordenfelt S, Li H, de Filippo C, Prüfer K, Sawyer S, Posth C, Haak W, Hallgren F, Fornander E, Rohland N, Delsate D, Francken M, Guinet JM, Wah…	doi:10.1038/nature13673	PMCID: PMC4170574	Greek	Thessaloniki	Greece	40.64	22.94
GREEKGRALPOP4	LazaridisNature2014	Ancient human genomes suggest three ancestral populations for present-day Europeans. Lazaridis I, Patterson N, Mittnik A, Renaud G, Mallick S, Kirsanow K, Sudmant PH, Schraiber JG, Castellano S, Lipson M, Berger B, Economou C, Bollongino R, Fu Q, Bos KI, Nordenfelt S, Li H, de Filippo C, Prüfer K, Sawyer S, Posth C, Haak W, Hallgren F, Fornander E, Rohland N, Delsate D, Francken M, Guinet JM, Wah…	doi:10.1038/nature13673	PMCID: PMC4170574	Greek	Thessaloniki	Greece	40.64	22.94
GREEKGRALPOP17	LazaridisNature2014	Ancient human genomes suggest three ancestral populations for present-day Europeans. Lazaridis I, Patterson N, Mittnik A, Renaud G, Mallick S, Kirsanow K, Sudmant PH, Schraiber JG, Castellano S, Lipson M, Berger B, Economou C, Bollongino R, Fu Q, Bos KI, Nordenfelt S, Li H, de Filippo C, Prüfer K, Sawyer S, Posth C, Haak W, Hallgren F, Fornander E, Rohland N, Delsate D, Francken M, Guinet JM, Wah…	doi:10.1038/nature13673	PMCID: PMC4170574	Greek	Thessaloniki	Greece	40.64	22.94
GREEKGRALPOP16	LazaridisNature2014	Ancient human genomes suggest three ancestral populations for present-day Europeans. Lazaridis I, Patterson N, Mittnik A, Renaud G, Mallick S, Kirsanow K, Sudmant PH, Schraiber JG, Castellano S, Lipson M, Berger B, Economou C, Bollongino R, Fu Q, Bos KI, Nordenfelt S, Li H, de Filippo C, Prüfer K, Sawyer S, Posth C, Haak W, Hallgren F, Fornander E, Rohland N, Delsate D, Francken M, Guinet JM, Wah…	doi:10.1038/nature13673	PMCID: PMC4170574	Greek	Thessaloniki	Greece	40.64	22.94
GREEKGRALPOP11	LazaridisNature2014	Ancient human genomes suggest three ancestral populations for present-day Europeans. Lazaridis I, Patterson N, Mittnik A, Renaud G, Mallick S, Kirsanow K, Sudmant PH, Schraiber JG, Castellano S, Lipson M, Berger B, Economou C, Bollongino R, Fu Q, Bos KI, Nordenfelt S, Li H, de Filippo C, Prüfer K, Sawyer S, Posth C, Haak W, Hallgren F, Fornander E, Rohland N, Delsate D, Francken M, Guinet JM, Wah…	doi:10.1038/nature13673	PMCID: PMC4170574	Greek	Thessaloniki	Greece	40.64	22.94
GREEKGRALPOP10	LazaridisNature2014	Ancient human genomes suggest three ancestral populations for present-day Europeans. Lazaridis I, Patterson N, Mittnik A, Renaud G, Mallick S, Kirsanow K, Sudmant PH, Schraiber JG, Castellano S, Lipson M, Berger B, Economou C, Bollongino R, Fu Q, Bos KI, Nordenfelt S, Li H, de Filippo C, Prüfer K, Sawyer S, Posth C, Haak W, Hallgren F, Fornander E, Rohland N, Delsate D, Francken M, Guinet JM, Wah…	doi:10.1038/nature13673	PMCID: PMC4170574	Greek	Thessaloniki	Greece	40.64	22.94
GREEKGRALPOP3	LazaridisNature2014	Ancient human genomes suggest three ancestral populations for present-day Europeans. Lazaridis I, Patterson N, Mittnik A, Renaud G, Mallick S, Kirsanow K, Sudmant PH, Schraiber JG, Castellano S, Lipson M, Berger B, Economou C, Bollongino R, Fu Q, Bos KI, Nordenfelt S, Li H, de Filippo C, Prüfer K, Sawyer S, Posth C, Haak W, Hallgren F, Fornander E, Rohland N, Delsate D, Francken M, Guinet JM, Wah…	doi:10.1038/nature13673	PMCID: PMC4170574	Greek	Thessaloniki	Greece	40.64	22.94
GREEKGRALPOP8	LazaridisNature2014	Ancient human genomes suggest three ancestral populations for present-day Europeans. Lazaridis I, Patterson N, Mittnik A, Renaud G, Mallick S, Kirsanow K, Sudmant PH, Schraiber JG, Castellano S, Lipson M, Berger B, Economou C, Bollongino R, Fu Q, Bos KI, Nordenfelt S, Li H, de Filippo C, Prüfer K, Sawyer S, Posth C, Haak W, Hallgren F, Fornander E, Rohland N, Delsate D, Francken M, Guinet JM, Wah…	doi:10.1038/nature13673	PMCID: PMC4170574	Greek	Thessaloniki	Greece	40.64	22.94
GREEKGRALPOP12	LazaridisNature2014	Ancient human genomes suggest three ancestral populations for present-day Europeans. Lazaridis I, Patterson N, Mittnik A, Renaud G, Mallick S, Kirsanow K, Sudmant PH, Schraiber JG, Castellano S, Lipson M, Berger B, Economou C, Bollongino R, Fu Q, Bos KI, Nordenfelt S, Li H, de Filippo C, Prüfer K, Sawyer S, Posth C, Haak W, Hallgren F, Fornander E, Rohland N, Delsate D, Francken M, Guinet JM, Wah…	doi:10.1038/nature13673	PMCID: PMC4170574	Greek	Thessaloniki	Greece	40.64	22.94
GREEKGRALPOP14	LazaridisNature2014	Ancient human genomes suggest three ancestral populations for present-day Europeans. Lazaridis I, Patterson N, Mittnik A, Renaud G, Mallick S, Kirsanow K, Sudmant PH, Schraiber JG, Castellano S, Lipson M, Berger B, Economou C, Bollongino R, Fu Q, Bos KI, Nordenfelt S, Li H, de Filippo C, Prüfer K, Sawyer S, Posth C, Haak W, Hallgren F, Fornander E, Rohland N, Delsate D, Francken M, Guinet JM, Wah…	doi:10.1038/nature13673	PMCID: PMC4170574	Greek	Thessaloniki	Greece	40.64	22.94
hungary3	LazaridisNature2014	Ancient human genomes suggest three ancestral populations for present-day Europeans. Lazaridis I, Patterson N, Mittnik A, Renaud G, Mallick S, Kirsanow K, Sudmant PH, Schraiber JG, Castellano S, Lipson M, Berger B, Economou C, Bollongino R, Fu Q, Bos KI, Nordenfelt S, Li H, de Filippo C, Prüfer K, Sawyer S, Posth C, Haak W, Hallgren F, Fornander E, Rohland N, Delsate D, Francken M, Guinet JM, Wah…	doi:10.1038/nature13673	PMCID: PMC4170574	Hungarian	Budapest	Hungary	47.4875	19.0503
hungary6	LazaridisNature2014	Ancient human genomes suggest three ancestral populations for present-day Europeans. Lazaridis I, Patterson N, Mittnik A, Renaud G, Mallick S, Kirsanow K, Sudmant PH, Schraiber JG, Castellano S, Lipson M, Berger B, Economou C, Bollongino R, Fu Q, Bos KI, Nordenfelt S, Li H, de Filippo C, Prüfer K, Sawyer S, Posth C, Haak W, Hallgren F, Fornander E, Rohland N, Delsate D, Francken M, Guinet JM, Wah…	doi:10.1038/nature13673	PMCID: PMC4170574	Hungarian	Budapest	Hungary	47.4875	19.0503
HungarianC5	LazaridisNature2014	Ancient human genomes suggest three ancestral populations for present-day Europeans. Lazaridis I, Patterson N, Mittnik A, Renaud G, Mallick S, Kirsanow K, Sudmant PH, Schraiber JG, Castellano S, Lipson M, Berger B, Economou C, Bollongino R, Fu Q, Bos KI, Nordenfelt S, Li H, de Filippo C, Prüfer K, Sawyer S, Posth C, Haak W, Hallgren F, Fornander E, Rohland N, Delsate D, Francken M, Guinet JM, Wah…	doi:10.1038/nature13673	PMCID: PMC4170574	Hungarian	Budapest	Hungary	47.4875	19.0503
hungary7	LazaridisNature2014	Ancient human genomes suggest three ancestral populations for present-day Europeans. Lazaridis I, Patterson N, Mittnik A, Renaud G, Mallick S, Kirsanow K, Sudmant PH, Schraiber JG, Castellano S, Lipson M, Berger B, Economou C, Bollongino R, Fu Q, Bos KI, Nordenfelt S, Li H, de Filippo C, Prüfer K, Sawyer S, Posth C, Haak W, Hallgren F, Fornander E, Rohland N, Delsate D, Francken M, Guinet JM, Wah…	doi:10.1038/nature13673	PMCID: PMC4170574	Hungarian	Budapest	Hungary	47.4875	19.0503
HungarianE5	LazaridisNature2014	Ancient human genomes suggest three ancestral populations for present-day Europeans. Lazaridis I, Patterson N, Mittnik A, Renaud G, Mallick S, Kirsanow K, Sudmant PH, Schraiber JG, Castellano S, Lipson M, Berger B, Economou C, Bollongino R, Fu Q, Bos KI, Nordenfelt S, Li H, de Filippo C, Prüfer K, Sawyer S, Posth C, Haak W, Hallgren F, Fornander E, Rohland N, Delsate D, Francken M, Guinet JM, Wah…	doi:10.1038/nature13673	PMCID: PMC4170574	Hungarian	Budapest	Hungary	47.4875	19.0503
HungarianH3	LazaridisNature2014	Ancient human genomes suggest three ancestral populations for present-day Europeans. Lazaridis I, Patterson N, Mittnik A, Renaud G, Mallick S, Kirsanow K, Sudmant PH, Schraiber JG, Castellano S, Lipson M, Berger B, Economou C, Bollongino R, Fu Q, Bos KI, Nordenfelt S, Li H, de Filippo C, Prüfer K, Sawyer S, Posth C, Haak W, Hallgren F, Fornander E, Rohland N, Delsate D, Francken M, Guinet JM, Wah…	doi:10.1038/nature13673	PMCID: PMC4170574	Hungarian	Budapest	Hungary	47.4875	19.0503
hungary15	LazaridisNature2014	Ancient human genomes suggest three ancestral populations for present-day Europeans. Lazaridis I, Patterson N, Mittnik A, Renaud G, Mallick S, Kirsanow K, Sudmant PH, Schraiber JG, Castellano S, Lipson M, Berger B, Economou C, Bollongino R, Fu Q, Bos KI, Nordenfelt S, Li H, de Filippo C, Prüfer K, Sawyer S, Posth C, Haak W, Hallgren F, Fornander E, Rohland N, Delsate D, Francken M, Guinet JM, Wah…	doi:10.1038/nature13673	PMCID: PMC4170574	Hungarian	Budapest	Hungary	47.4875	19.0503
hungary20	LazaridisNature2014	Ancient human genomes suggest three ancestral populations for present-day Europeans. Lazaridis I, Patterson N, Mittnik A, Renaud G, Mallick S, Kirsanow K, Sudmant PH, Schraiber JG, Castellano S, Lipson M, Berger B, Economou C, Bollongino R, Fu Q, Bos KI, Nordenfelt S, Li H, de Filippo C, Prüfer K, Sawyer S, Posth C, Haak W, Hallgren F, Fornander E, Rohland N, Delsate D, Francken M, Guinet JM, Wah…	doi:10.1038/nature13673	PMCID: PMC4170574	Hungarian	Budapest	Hungary	47.4875	19.0503
hungary2	LazaridisNature2014	Ancient human genomes suggest three ancestral populations for present-day Europeans. Lazaridis I, Patterson N, Mittnik A, Renaud G, Mallick S, Kirsanow K, Sudmant PH, Schraiber JG, Castellano S, Lipson M, Berger B, Economou C, Bollongino R, Fu Q, Bos KI, Nordenfelt S, Li H, de Filippo C, Prüfer K, Sawyer S, Posth C, Haak W, Hallgren F, Fornander E, Rohland N, Delsate D, Francken M, Guinet JM, Wah…	doi:10.1038/nature13673	PMCID: PMC4170574	Hungarian	Budapest	Hungary	47.4875	19.0503
HungarianD1	LazaridisNature2014	Ancient human genomes suggest three ancestral populations for present-day Europeans. Lazaridis I, Patterson N, Mittnik A, Renaud G, Mallick S, Kirsanow K, Sudmant PH, Schraiber JG, Castellano S, Lipson M, Berger B, Economou C, Bollongino R, Fu Q, Bos KI, Nordenfelt S, Li H, de Filippo C, Prüfer K, Sawyer S, Posth C, Haak W, Hallgren F, Fornander E, Rohland N, Delsate D, Francken M, Guinet JM, Wah…	doi:10.1038/nature13673	PMCID: PMC4170574	Hungarian	Budapest	Hungary	47.4875	19.0503
NA15202	LazaridisNature2014	Ancient human genomes suggest three ancestral populations for present-day Europeans. Lazaridis I, Patterson N, Mittnik A, Renaud G, Mallick S, Kirsanow K, Sudmant PH, Schraiber JG, Castellano S, Lipson M, Berger B, Economou C, Bollongino R, Fu Q, Bos KI, Nordenfelt S, Li H, de Filippo C, Prüfer K, Sawyer S, Posth C, Haak W, Hallgren F, Fornander E, Rohland N, Delsate D, Francken M, Guinet JM, Wah…	doi:10.1038/nature13673	PMCID: PMC4170574	Hungarian	..	Hungary	47.5	19.1
NA15203	LazaridisNature2014	Ancient human genomes suggest three ancestral populations for present-day Europeans. Lazaridis I, Patterson N, Mittnik A, Renaud G, Mallick S, Kirsanow K, Sudmant PH, Schraiber JG, Castellano S, Lipson M, Berger B, Economou C, Bollongino R, Fu Q, Bos KI, Nordenfelt S, Li H, de Filippo C, Prüfer K, Sawyer S, Posth C, Haak W, Hallgren F, Fornander E, Rohland N, Delsate D, Francken M, Guinet JM, Wah…	doi:10.1038/nature13673	PMCID: PMC4170574	Hungarian	..	Hungary	47.5	19.1
NA15204	LazaridisNature2014	Ancient human genomes suggest three ancestral populations for present-day Europeans. Lazaridis I, Patterson N, Mittnik A, Renaud G, Mallick S, Kirsanow K, Sudmant PH, Schraiber JG, Castellano S, Lipson M, Berger B, Economou C, Bollongino R, Fu Q, Bos KI, Nordenfelt S, Li H, de Filippo C, Prüfer K, Sawyer S, Posth C, Haak W, Hallgren F, Fornander E, Rohland N, Delsate D, Francken M, Guinet JM, Wah…	doi:10.1038/nature13673	PMCID: PMC4170574	Hungarian	..	Hungary	47.5	19.1
NA15205	LazaridisNature2014	Ancient human genomes suggest three ancestral populations for present-day Europeans. Lazaridis I, Patterson N, Mittnik A, Renaud G, Mallick S, Kirsanow K, Sudmant PH, Schraiber JG, Castellano S, Lipson M, Berger B, Economou C, Bollongino R, Fu Q, Bos KI, Nordenfelt S, Li H, de Filippo C, Prüfer K, Sawyer S, Posth C, Haak W, Hallgren F, Fornander E, Rohland N, Delsate D, Francken M, Guinet JM, Wah…	doi:10.1038/nature13673	PMCID: PMC4170574	Hungarian	..	Hungary	47.5	19.1
NA15206	LazaridisNature2014	Ancient human genomes suggest three ancestral populations for present-day Europeans. Lazaridis I, Patterson N, Mittnik A, Renaud G, Mallick S, Kirsanow K, Sudmant PH, Schraiber JG, Castellano S, Lipson M, Berger B, Economou C, Bollongino R, Fu Q, Bos KI, Nordenfelt S, Li H, de Filippo C, Prüfer K, Sawyer S, Posth C, Haak W, Hallgren F, Fornander E, Rohland N, Delsate D, Francken M, Guinet JM, Wah…	doi:10.1038/nature13673	PMCID: PMC4170574	Hungarian	..	Hungary	47.5	19.1
NA15199	LazaridisNature2014	Ancient human genomes suggest three ancestral populations for present-day Europeans. Lazaridis I, Patterson N, Mittnik A, Renaud G, Mallick S, Kirsanow K, Sudmant PH, Schraiber JG, Castellano S, Lipson M, Berger B, Economou C, Bollongino R, Fu Q, Bos KI, Nordenfelt S, Li H, de Filippo C, Prüfer K, Sawyer S, Posth C, Haak W, Hallgren F, Fornander E, Rohland N, Delsate D, Francken M, Guinet JM, Wah…	doi:10.1038/nature13673	PMCID: PMC4170574	Hungarian	..	Hungary	47.5	19.1
NA15207	LazaridisNature2014	Ancient human genomes suggest three ancestral populations for present-day Europeans. Lazaridis I, Patterson N, Mittnik A, Renaud G, Mallick S, Kirsanow K, Sudmant PH, Schraiber JG, Castellano S, Lipson M, Berger B, Economou C, Bollongino R, Fu Q, Bos KI, Nordenfelt S, Li H, de Filippo C, Prüfer K, Sawyer S, Posth C, Haak W, Hallgren F, Fornander E, Rohland N, Delsate D, Francken M, Guinet JM, Wah…	doi:10.1038/nature13673	PMCID: PMC4170574	Hungarian	..	Hungary	47.5	19.1
NA15200	LazaridisNature2014	Ancient human genomes suggest three ancestral populations for present-day Europeans. Lazaridis I, Patterson N, Mittnik A, Renaud G, Mallick S, Kirsanow K, Sudmant PH, Schraiber JG, Castellano S, Lipson M, Berger B, Economou C, Bollongino R, Fu Q, Bos KI, Nordenfelt S, Li H, de Filippo C, Prüfer K, Sawyer S, Posth C, Haak W, Hallgren F, Fornander E, Rohland N, Delsate D, Francken M, Guinet JM, Wah…	doi:10.1038/nature13673	PMCID: PMC4170574	Hungarian	..	Hungary	47.5	19.1
NA15208	LazaridisNature2014	Ancient human genomes suggest three ancestral populations for present-day Europeans. Lazaridis I, Patterson N, Mittnik A, Renaud G, Mallick S, Kirsanow K, Sudmant PH, Schraiber JG, Castellano S, Lipson M, Berger B, Economou C, Bollongino R, Fu Q, Bos KI, Nordenfelt S, Li H, de Filippo C, Prüfer K, Sawyer S, Posth C, Haak W, Hallgren F, Fornander E, Rohland N, Delsate D, Francken M, Guinet JM, Wah…	doi:10.1038/nature13673	PMCID: PMC4170574	Hungarian	..	Hungary	47.5	19.1
NA15201	LazaridisNature2014	Ancient human genomes suggest three ancestral populations for present-day Europeans. Lazaridis I, Patterson N, Mittnik A, Renaud G, Mallick S, Kirsanow K, Sudmant PH, Schraiber JG, Castellano S, Lipson M, Berger B, Economou C, Bollongino R, Fu Q, Bos KI, Nordenfelt S, Li H, de Filippo C, Prüfer K, Sawyer S, Posth C, Haak W, Hallgren F, Fornander E, Rohland N, Delsate D, Francken M, Guinet JM, Wah…	doi:10.1038/nature13673	PMCID: PMC4170574	Hungarian	..	Hungary	47.5	19.1
NA15762	LazaridisNature2014	Ancient human genomes suggest three ancestral populations for present-day Europeans. Lazaridis I, Patterson N, Mittnik A, Renaud G, Mallick S, Kirsanow K, Sudmant PH, Schraiber JG, Castellano S, Lipson M, Berger B, Economou C, Bollongino R, Fu Q, Bos KI, Nordenfelt S, Li H, de Filippo C, Prüfer K, Sawyer S, Posth C, Haak W, Hallgren F, Fornander E, Rohland N, Delsate D, Francken M, Guinet JM, Wah…	doi:10.1038/nature13673	PMCID: PMC4170574	Icelandic	..	Iceland	64.1333	-21.9333
NA15755	LazaridisNature2014	Ancient human genomes suggest three ancestral populations for present-day Europeans. Lazaridis I, Patterson N, Mittnik A, Renaud G, Mallick S, Kirsanow K, Sudmant PH, Schraiber JG, Castellano S, Lipson M, Berger B, Economou C, Bollongino R, Fu Q, Bos KI, Nordenfelt S, Li H, de Filippo C, Prüfer K, Sawyer S, Posth C, Haak W, Hallgren F, Fornander E, Rohland N, Delsate D, Francken M, Guinet JM, Wah…	doi:10.1038/nature13673	PMCID: PMC4170574	Icelandic	..	Iceland	64.1333	-21.9333
NA15763	LazaridisNature2014	Ancient human genomes suggest three ancestral populations for present-day Europeans. Lazaridis I, Patterson N, Mittnik A, Renaud G, Mallick S, Kirsanow K, Sudmant PH, Schraiber JG, Castellano S, Lipson M, Berger B, Economou C, Bollongino R, Fu Q, Bos KI, Nordenfelt S, Li H, de Filippo C, Prüfer K, Sawyer S, Posth C, Haak W, Hallgren F, Fornander E, Rohland N, Delsate D, Francken M, Guinet JM, Wah…	doi:10.1038/nature13673	PMCID: PMC4170574	Icelandic	..	Iceland	64.1333	-21.9333
NA15756	LazaridisNature2014	Ancient human genomes suggest three ancestral populations for present-day Europeans. Lazaridis I, Patterson N, Mittnik A, Renaud G, Mallick S, Kirsanow K, Sudmant PH, Schraiber JG, Castellano S, Lipson M, Berger B, Economou C, Bollongino R, Fu Q, Bos KI, Nordenfelt S, Li H, de Filippo C, Prüfer K, Sawyer S, Posth C, Haak W, Hallgren F, Fornander E, Rohland N, Delsate D, Francken M, Guinet JM, Wah…	doi:10.1038/nature13673	PMCID: PMC4170574	Icelandic	..	Iceland	64.1333	-21.9333
NA15764	LazaridisNature2014	Ancient human genomes suggest three ancestral populations for present-day Europeans. Lazaridis I, Patterson N, Mittnik A, Renaud G, Mallick S, Kirsanow K, Sudmant PH, Schraiber JG, Castellano S, Lipson M, Berger B, Economou C, Bollongino R, Fu Q, Bos KI, Nordenfelt S, Li H, de Filippo C, Prüfer K, Sawyer S, Posth C, Haak W, Hallgren F, Fornander E, Rohland N, Delsate D, Francken M, Guinet JM, Wah…	doi:10.1038/nature13673	PMCID: PMC4170574	Icelandic	..	Iceland	64.1333	-21.9333
NA15757	LazaridisNature2014	Ancient human genomes suggest three ancestral populations for present-day Europeans. Lazaridis I, Patterson N, Mittnik A, Renaud G, Mallick S, Kirsanow K, Sudmant PH, Schraiber JG, Castellano S, Lipson M, Berger B, Economou C, Bollongino R, Fu Q, Bos KI, Nordenfelt S, Li H, de Filippo C, Prüfer K, Sawyer S, Posth C, Haak W, Hallgren F, Fornander E, Rohland N, Delsate D, Francken M, Guinet JM, Wah…	doi:10.1038/nature13673	PMCID: PMC4170574	Icelandic	..	Iceland	64.1333	-21.9333
NA15765	LazaridisNature2014	Ancient human genomes suggest three ancestral populations for present-day Europeans. Lazaridis I, Patterson N, Mittnik A, Renaud G, Mallick S, Kirsanow K, Sudmant PH, Schraiber JG, Castellano S, Lipson M, Berger B, Economou C, Bollongino R, Fu Q, Bos KI, Nordenfelt S, Li H, de Filippo C, Prüfer K, Sawyer S, Posth C, Haak W, Hallgren F, Fornander E, Rohland N, Delsate D, Francken M, Guinet JM, Wah…	doi:10.1038/nature13673	PMCID: PMC4170574	Icelandic	..	Iceland	64.1333	-21.9333
NA15758	LazaridisNature2014	Ancient human genomes suggest three ancestral populations for present-day Europeans. Lazaridis I, Patterson N, Mittnik A, Renaud G, Mallick S, Kirsanow K, Sudmant PH, Schraiber JG, Castellano S, Lipson M, Berger B, Economou C, Bollongino R, Fu Q, Bos KI, Nordenfelt S, Li H, de Filippo C, Prüfer K, Sawyer S, Posth C, Haak W, Hallgren F, Fornander E, Rohland N, Delsate D, Francken M, Guinet JM, Wah…	doi:10.1038/nature13673	PMCID: PMC4170574	Icelandic	..	Iceland	64.1333	-21.9333
NA15766	LazaridisNature2014	Ancient human genomes suggest three ancestral populations for present-day Europeans. Lazaridis I, Patterson N, Mittnik A, Renaud G, Mallick S, Kirsanow K, Sudmant PH, Schraiber JG, Castellano S, Lipson M, Berger B, Economou C, Bollongino R, Fu Q, Bos KI, Nordenfelt S, Li H, de Filippo C, Prüfer K, Sawyer S, Posth C, Haak W, Hallgren F, Fornander E, Rohland N, Delsate D, Francken M, Guinet JM, Wah…	doi:10.1038/nature13673	PMCID: PMC4170574	Icelandic	..	Iceland	64.1333	-21.9333
NA15759	LazaridisNature2014	Ancient human genomes suggest three ancestral populations for present-day Europeans. Lazaridis I, Patterson N, Mittnik A, Renaud G, Mallick S, Kirsanow K, Sudmant PH, Schraiber JG, Castellano S, Lipson M, Berger B, Economou C, Bollongino R, Fu Q, Bos KI, Nordenfelt S, Li H, de Filippo C, Prüfer K, Sawyer S, Posth C, Haak W, Hallgren F, Fornander E, Rohland N, Delsate D, Francken M, Guinet JM, Wah…	doi:10.1038/nature13673	PMCID: PMC4170574	Icelandic	..	Iceland	64.1333	-21.9333
NA15760	LazaridisNature2014	Ancient human genomes suggest three ancestral populations for present-day Europeans. Lazaridis I, Patterson N, Mittnik A, Renaud G, Mallick S, Kirsanow K, Sudmant PH, Schraiber JG, Castellano S, Lipson M, Berger B, Economou C, Bollongino R, Fu Q, Bos KI, Nordenfelt S, Li H, de Filippo C, Prüfer K, Sawyer S, Posth C, Haak W, Hallgren F, Fornander E, Rohland N, Delsate D, Francken M, Guinet JM, Wah…	doi:10.1038/nature13673	PMCID: PMC4170574	Icelandic	..	Iceland	64.1333	-21.9333
NA15761	LazaridisNature2014	Ancient human genomes suggest three ancestral populations for present-day Europeans. Lazaridis I, Patterson N, Mittnik A, Renaud G, Mallick S, Kirsanow K, Sudmant PH, Schraiber JG, Castellano S, Lipson M, Berger B, Economou C, Bollongino R, Fu Q, Bos KI, Nordenfelt S, Li H, de Filippo C, Prüfer K, Sawyer S, Posth C, Haak W, Hallgren F, Fornander E, Rohland N, Delsate D, Francken M, Guinet JM, Wah…	doi:10.1038/nature13673	PMCID: PMC4170574	Icelandic	..	Iceland	64.1333	-21.9333
Assyrian160	LazaridisNature2016	Genomic insights into the origin of farming in the ancient Near East. Lazaridis I, Nadel D, Rollefson G, Merrett DC, Rohland N, Mallick S, Fernandes D, Novak M, Gamarra B, Sirak K, Connell S, Stewardson K, Harney E, Fu Q, Gonzalez-Fortes G, Jones ER, Roodenberg SA, Lengyel G, Bocquentin F, Gasparian B, Mongce JM, Gregg M, Eshed V, Mizrahi AS, Meiklejohn C, Gerritsen F, Bejenaru L, Blüher M, Campb…	doi:10.1038/nature19310	PMCID: PMC5003663	Assyrian	Gug Tappeh, Urmia	Iran	37.51	45.14
Assyrian161	LazaridisNature2016	Genomic insights into the origin of farming in the ancient Near East. Lazaridis I, Nadel D, Rollefson G, Merrett DC, Rohland N, Mallick S, Fernandes D, Novak M, Gamarra B, Sirak K, Connell S, Stewardson K, Harney E, Fu Q, Gonzalez-Fortes G, Jones ER, Roodenberg SA, Lengyel G, Bocquentin F, Gasparian B, Mongce JM, Gregg M, Eshed V, Mizrahi AS, Meiklejohn C, Gerritsen F, Bejenaru L, Blüher M, Campb…	doi:10.1038/nature19310	PMCID: PMC5003663	Assyrian	Adeh, Urmia	Iran	37.7	45.18
Assyrian164	LazaridisNature2016	Genomic insights into the origin of farming in the ancient Near East. Lazaridis I, Nadel D, Rollefson G, Merrett DC, Rohland N, Mallick S, Fernandes D, Novak M, Gamarra B, Sirak K, Connell S, Stewardson K, Harney E, Fu Q, Gonzalez-Fortes G, Jones ER, Roodenberg SA, Lengyel G, Bocquentin F, Gasparian B, Mongce JM, Gregg M, Eshed V, Mizrahi AS, Meiklejohn C, Gerritsen F, Bejenaru L, Blüher M, Campb…	doi:10.1038/nature19310	PMCID: PMC5003663	Assyrian	Urmia	Iran	37.54	45.06
iran19	LazaridisNature2014	Ancient human genomes suggest three ancestral populations for present-day Europeans. Lazaridis I, Patterson N, Mittnik A, Renaud G, Mallick S, Kirsanow K, Sudmant PH, Schraiber JG, Castellano S, Lipson M, Berger B, Economou C, Bollongino R, Fu Q, Bos KI, Nordenfelt S, Li H, de Filippo C, Prüfer K, Sawyer S, Posth C, Haak W, Hallgren F, Fornander E, Rohland N, Delsate D, Francken M, Guinet JM, Wah…	doi:10.1038/nature13673	PMCID: PMC4170574	Iranian	migrants_collected_in_Kuwait	Iran	35.5859	51.46
iran14	LazaridisNature2014	Ancient human genomes suggest three ancestral populations for present-day Europeans. Lazaridis I, Patterson N, Mittnik A, Renaud G, Mallick S, Kirsanow K, Sudmant PH, Schraiber JG, Castellano S, Lipson M, Berger B, Economou C, Bollongino R, Fu Q, Bos KI, Nordenfelt S, Li H, de Filippo C, Prüfer K, Sawyer S, Posth C, Haak W, Hallgren F, Fornander E, Rohland N, Delsate D, Francken M, Guinet JM, Wah…	doi:10.1038/nature13673	PMCID: PMC4170574	Iranian	migrants_collected_in_Kuwait	Iran	35.5859	51.46
iran2	LazaridisNature2014	Ancient human genomes suggest three ancestral populations for present-day Europeans. Lazaridis I, Patterson N, Mittnik A, Renaud G, Mallick S, Kirsanow K, Sudmant PH, Schraiber JG, Castellano S, Lipson M, Berger B, Economou C, Bollongino R, Fu Q, Bos KI, Nordenfelt S, Li H, de Filippo C, Prüfer K, Sawyer S, Posth C, Haak W, Hallgren F, Fornander E, Rohland N, Delsate D, Francken M, Guinet JM, Wah…	doi:10.1038/nature13673	PMCID: PMC4170574	Iranian	migrants_collected_in_Kuwait	Iran	35.5859	51.46
iran20	LazaridisNature2014	Ancient human genomes suggest three ancestral populations for present-day Europeans. Lazaridis I, Patterson N, Mittnik A, Renaud G, Mallick S, Kirsanow K, Sudmant PH, Schraiber JG, Castellano S, Lipson M, Berger B, Economou C, Bollongino R, Fu Q, Bos KI, Nordenfelt S, Li H, de Filippo C, Prüfer K, Sawyer S, Posth C, Haak W, Hallgren F, Fornander E, Rohland N, Delsate D, Francken M, Guinet JM, Wah…	doi:10.1038/nature13673	PMCID: PMC4170574	Iranian	migrants_collected_in_Kuwait	Iran	35.5859	51.46
iran3	LazaridisNature2014	Ancient human genomes suggest three ancestral populations for present-day Europeans. Lazaridis I, Patterson N, Mittnik A, Renaud G, Mallick S, Kirsanow K, Sudmant PH, Schraiber JG, Castellano S, Lipson M, Berger B, Economou C, Bollongino R, Fu Q, Bos KI, Nordenfelt S, Li H, de Filippo C, Prüfer K, Sawyer S, Posth C, Haak W, Hallgren F, Fornander E, Rohland N, Delsate D, Francken M, Guinet JM, Wah…	doi:10.1038/nature13673	PMCID: PMC4170574	Iranian	migrants_collected_in_Kuwait	Iran	35.5859	51.46
iran11	LazaridisNature2014	Ancient human genomes suggest three ancestral populations for present-day Europeans. Lazaridis I, Patterson N, Mittnik A, Renaud G, Mallick S, Kirsanow K, Sudmant PH, Schraiber JG, Castellano S, Lipson M, Berger B, Economou C, Bollongino R, Fu Q, Bos KI, Nordenfelt S, Li H, de Filippo C, Prüfer K, Sawyer S, Posth C, Haak W, Hallgren F, Fornander E, Rohland N, Delsate D, Francken M, Guinet JM, Wah…	doi:10.1038/nature13673	PMCID: PMC4170574	Iranian	migrants_collected_in_Kuwait	Iran	35.5859	51.46
iran16	LazaridisNature2014	Ancient human genomes suggest three ancestral populations for present-day Europeans. Lazaridis I, Patterson N, Mittnik A, Renaud G, Mallick S, Kirsanow K, Sudmant PH, Schraiber JG, Castellano S, Lipson M, Berger B, Economou C, Bollongino R, Fu Q, Bos KI, Nordenfelt S, Li H, de Filippo C, Prüfer K, Sawyer S, Posth C, Haak W, Hallgren F, Fornander E, Rohland N, Delsate D, Francken M, Guinet JM, Wah…	doi:10.1038/nature13673	PMCID: PMC4170574	Iranian	migrants_collected_in_Kuwait	Iran	35.5859	51.46
iran17	LazaridisNature2014	Ancient human genomes suggest three ancestral populations for present-day Europeans. Lazaridis I, Patterson N, Mittnik A, Renaud G, Mallick S, Kirsanow K, Sudmant PH, Schraiber JG, Castellano S, Lipson M, Berger B, Economou C, Bollongino R, Fu Q, Bos KI, Nordenfelt S, Li H, de Filippo C, Prüfer K, Sawyer S, Posth C, Haak W, Hallgren F, Fornander E, Rohland N, Delsate D, Francken M, Guinet JM, Wah…	doi:10.1038/nature13673	PMCID: PMC4170574	Iranian	migrants_collected_in_Kuwait	Iran	35.5859	51.46
PV019	LazaridisNature2016	Genomic insights into the origin of farming in the ancient Near East. Lazaridis I, Nadel D, Rollefson G, Merrett DC, Rohland N, Mallick S, Fernandes D, Novak M, Gamarra B, Sirak K, Connell S, Stewardson K, Harney E, Fu Q, Gonzalez-Fortes G, Jones ER, Roodenberg SA, Lengyel G, Bocquentin F, Gasparian B, Mongce JM, Gregg M, Eshed V, Mizrahi AS, Meiklejohn C, Gerritsen F, Bejenaru L, Blüher M, Campb…	doi:10.1038/nature19310	PMCID: PMC5003663	Iranian	Babol / Mazandaran / Mazandarani	Iran	36.529	52.671
PV020	LazaridisNature2016	Genomic insights into the origin of farming in the ancient Near East. Lazaridis I, Nadel D, Rollefson G, Merrett DC, Rohland N, Mallick S, Fernandes D, Novak M, Gamarra B, Sirak K, Connell S, Stewardson K, Harney E, Fu Q, Gonzalez-Fortes G, Jones ER, Roodenberg SA, Lengyel G, Bocquentin F, Gasparian B, Mongce JM, Gregg M, Eshed V, Mizrahi AS, Meiklejohn C, Gerritsen F, Bejenaru L, Blüher M, Campb…	doi:10.1038/nature19310	PMCID: PMC5003663	Iranian	Babol / Mazandaran / Mazandarani	Iran	36.529	52.671
PV021	LazaridisNature2016	Genomic insights into the origin of farming in the ancient Near East. Lazaridis I, Nadel D, Rollefson G, Merrett DC, Rohland N, Mallick S, Fernandes D, Novak M, Gamarra B, Sirak K, Connell S, Stewardson K, Harney E, Fu Q, Gonzalez-Fortes G, Jones ER, Roodenberg SA, Lengyel G, Bocquentin F, Gasparian B, Mongce JM, Gregg M, Eshed V, Mizrahi AS, Meiklejohn C, Gerritsen F, Bejenaru L, Blüher M, Campb…	doi:10.1038/nature19310	PMCID: PMC5003663	Iranian	Babol / Mazandaran / Mazandarani	Iran	36.529	52.671
PV022	LazaridisNature2016	Genomic insights into the origin of farming in the ancient Near East. Lazaridis I, Nadel D, Rollefson G, Merrett DC, Rohland N, Mallick S, Fernandes D, Novak M, Gamarra B, Sirak K, Connell S, Stewardson K, Harney E, Fu Q, Gonzalez-Fortes G, Jones ER, Roodenberg SA, Lengyel G, Bocquentin F, Gasparian B, Mongce JM, Gregg M, Eshed V, Mizrahi AS, Meiklejohn C, Gerritsen F, Bejenaru L, Blüher M, Campb…	doi:10.1038/nature19310	PMCID: PMC5003663	Iranian	Babol / Mazandaran / Mazandarani	Iran	36.529	52.671
PV023	LazaridisNature2016	Genomic insights into the origin of farming in the ancient Near East. Lazaridis I, Nadel D, Rollefson G, Merrett DC, Rohland N, Mallick S, Fernandes D, Novak M, Gamarra B, Sirak K, Connell S, Stewardson K, Harney E, Fu Q, Gonzalez-Fortes G, Jones ER, Roodenberg SA, Lengyel G, Bocquentin F, Gasparian B, Mongce JM, Gregg M, Eshed V, Mizrahi AS, Meiklejohn C, Gerritsen F, Bejenaru L, Blüher M, Campb…	doi:10.1038/nature19310	PMCID: PMC5003663	Iranian	Babol / Mazandaran / Mazandarani	Iran	36.529	52.671
PV024	LazaridisNature2016	Genomic insights into the origin of farming in the ancient Near East. Lazaridis I, Nadel D, Rollefson G, Merrett DC, Rohland N, Mallick S, Fernandes D, Novak M, Gamarra B, Sirak K, Connell S, Stewardson K, Harney E, Fu Q, Gonzalez-Fortes G, Jones ER, Roodenberg SA, Lengyel G, Bocquentin F, Gasparian B, Mongce JM, Gregg M, Eshed V, Mizrahi AS, Meiklejohn C, Gerritsen F, Bejenaru L, Blüher M, Campb…	doi:10.1038/nature19310	PMCID: PMC5003663	Iranian	Babol / Mazandaran / Mazandarani	Iran	36.529	52.671
PV025	LazaridisNature2016	Genomic insights into the origin of farming in the ancient Near East. Lazaridis I, Nadel D, Rollefson G, Merrett DC, Rohland N, Mallick S, Fernandes D, Novak M, Gamarra B, Sirak K, Connell S, Stewardson K, Harney E, Fu Q, Gonzalez-Fortes G, Jones ER, Roodenberg SA, Lengyel G, Bocquentin F, Gasparian B, Mongce JM, Gregg M, Eshed V, Mizrahi AS, Meiklejohn C, Gerritsen F, Bejenaru L, Blüher M, Campb…	doi:10.1038/nature19310	PMCID: PMC5003663	Iranian	Babol / Mazandaran / Mazandarani	Iran	36.529	52.671
PV026	LazaridisNature2016	Genomic insights into the origin of farming in the ancient Near East. Lazaridis I, Nadel D, Rollefson G, Merrett DC, Rohland N, Mallick S, Fernandes D, Novak M, Gamarra B, Sirak K, Connell S, Stewardson K, Harney E, Fu Q, Gonzalez-Fortes G, Jones ER, Roodenberg SA, Lengyel G, Bocquentin F, Gasparian B, Mongce JM, Gregg M, Eshed V, Mizrahi AS, Meiklejohn C, Gerritsen F, Bejenaru L, Blüher M, Campb…	doi:10.1038/nature19310	PMCID: PMC5003663	Iranian	Babol / Mazandaran / Mazandarani	Iran	36.529	52.671
PV027	LazaridisNature2016	Genomic insights into the origin of farming in the ancient Near East. Lazaridis I, Nadel D, Rollefson G, Merrett DC, Rohland N, Mallick S, Fernandes D, Novak M, Gamarra B, Sirak K, Connell S, Stewardson K, Harney E, Fu Q, Gonzalez-Fortes G, Jones ER, Roodenberg SA, Lengyel G, Bocquentin F, Gasparian B, Mongce JM, Gregg M, Eshed V, Mizrahi AS, Meiklejohn C, Gerritsen F, Bejenaru L, Blüher M, Campb…	doi:10.1038/nature19310	PMCID: PMC5003663	Iranian	Babol / Mazandaran / Mazandarani	Iran	36.529	52.671
PV028	LazaridisNature2016	Genomic insights into the origin of farming in the ancient Near East. Lazaridis I, Nadel D, Rollefson G, Merrett DC, Rohland N, Mallick S, Fernandes D, Novak M, Gamarra B, Sirak K, Connell S, Stewardson K, Harney E, Fu Q, Gonzalez-Fortes G, Jones ER, Roodenberg SA, Lengyel G, Bocquentin F, Gasparian B, Mongce JM, Gregg M, Eshed V, Mizrahi AS, Meiklejohn C, Gerritsen F, Bejenaru L, Blüher M, Campb…	doi:10.1038/nature19310	PMCID: PMC5003663	Iranian	Babol / Mazandaran / Mazandarani	Iran	36.529	52.671
PV009	LazaridisNature2016	Genomic insights into the origin of farming in the ancient Near East. Lazaridis I, Nadel D, Rollefson G, Merrett DC, Rohland N, Mallick S, Fernandes D, Novak M, Gamarra B, Sirak K, Connell S, Stewardson K, Harney E, Fu Q, Gonzalez-Fortes G, Jones ER, Roodenberg SA, Lengyel G, Bocquentin F, Gasparian B, Mongce JM, Gregg M, Eshed V, Mizrahi AS, Meiklejohn C, Gerritsen F, Bejenaru L, Blüher M, Campb…	doi:10.1038/nature19310	PMCID: PMC5003663	Iranian	Khoramabad / Lorestan / Lori	Iran	33.465	48.339
PV010	LazaridisNature2016	Genomic insights into the origin of farming in the ancient Near East. Lazaridis I, Nadel D, Rollefson G, Merrett DC, Rohland N, Mallick S, Fernandes D, Novak M, Gamarra B, Sirak K, Connell S, Stewardson K, Harney E, Fu Q, Gonzalez-Fortes G, Jones ER, Roodenberg SA, Lengyel G, Bocquentin F, Gasparian B, Mongce JM, Gregg M, Eshed V, Mizrahi AS, Meiklejohn C, Gerritsen F, Bejenaru L, Blüher M, Campb…	doi:10.1038/nature19310	PMCID: PMC5003663	Iranian	Khoramabad / Lorestan / Lori	Iran	33.465	48.339
PV011	LazaridisNature2016	Genomic insights into the origin of farming in the ancient Near East. Lazaridis I, Nadel D, Rollefson G, Merrett DC, Rohland N, Mallick S, Fernandes D, Novak M, Gamarra B, Sirak K, Connell S, Stewardson K, Harney E, Fu Q, Gonzalez-Fortes G, Jones ER, Roodenberg SA, Lengyel G, Bocquentin F, Gasparian B, Mongce JM, Gregg M, Eshed V, Mizrahi AS, Meiklejohn C, Gerritsen F, Bejenaru L, Blüher M, Campb…	doi:10.1038/nature19310	PMCID: PMC5003663	Iranian	Khoramabad / Lorestan / Lori	Iran	33.465	48.339
PV012	LazaridisNature2016	Genomic insights into the origin of farming in the ancient Near East. Lazaridis I, Nadel D, Rollefson G, Merrett DC, Rohland N, Mallick S, Fernandes D, Novak M, Gamarra B, Sirak K, Connell S, Stewardson K, Harney E, Fu Q, Gonzalez-Fortes G, Jones ER, Roodenberg SA, Lengyel G, Bocquentin F, Gasparian B, Mongce JM, Gregg M, Eshed V, Mizrahi AS, Meiklejohn C, Gerritsen F, Bejenaru L, Blüher M, Campb…	doi:10.1038/nature19310	PMCID: PMC5003663	Iranian	Khoramabad / Lorestan / Lori	Iran	33.465	48.339
PV013	LazaridisNature2016	Genomic insights into the origin of farming in the ancient Near East. Lazaridis I, Nadel D, Rollefson G, Merrett DC, Rohland N, Mallick S, Fernandes D, Novak M, Gamarra B, Sirak K, Connell S, Stewardson K, Harney E, Fu Q, Gonzalez-Fortes G, Jones ER, Roodenberg SA, Lengyel G, Bocquentin F, Gasparian B, Mongce JM, Gregg M, Eshed V, Mizrahi AS, Meiklejohn C, Gerritsen F, Bejenaru L, Blüher M, Campb…	doi:10.1038/nature19310	PMCID: PMC5003663	Iranian	Khoramabad / Lorestan / Lori	Iran	33.465	48.339
PV014	LazaridisNature2016	Genomic insights into the origin of farming in the ancient Near East. Lazaridis I, Nadel D, Rollefson G, Merrett DC, Rohland N, Mallick S, Fernandes D, Novak M, Gamarra B, Sirak K, Connell S, Stewardson K, Harney E, Fu Q, Gonzalez-Fortes G, Jones ER, Roodenberg SA, Lengyel G, Bocquentin F, Gasparian B, Mongce JM, Gregg M, Eshed V, Mizrahi AS, Meiklejohn C, Gerritsen F, Bejenaru L, Blüher M, Campb…	doi:10.1038/nature19310	PMCID: PMC5003663	Iranian	Khoramabad / Lorestan / Lori	Iran	33.465	48.339
PV015	LazaridisNature2016	Genomic insights into the origin of farming in the ancient Near East. Lazaridis I, Nadel D, Rollefson G, Merrett DC, Rohland N, Mallick S, Fernandes D, Novak M, Gamarra B, Sirak K, Connell S, Stewardson K, Harney E, Fu Q, Gonzalez-Fortes G, Jones ER, Roodenberg SA, Lengyel G, Bocquentin F, Gasparian B, Mongce JM, Gregg M, Eshed V, Mizrahi AS, Meiklejohn C, Gerritsen F, Bejenaru L, Blüher M, Campb…	doi:10.1038/nature19310	PMCID: PMC5003663	Iranian	Khoramabad / Lorestan / Lori	Iran	33.465	48.339
PV016	LazaridisNature2016	Genomic insights into the origin of farming in the ancient Near East. Lazaridis I, Nadel D, Rollefson G, Merrett DC, Rohland N, Mallick S, Fernandes D, Novak M, Gamarra B, Sirak K, Connell S, Stewardson K, Harney E, Fu Q, Gonzalez-Fortes G, Jones ER, Roodenberg SA, Lengyel G, Bocquentin F, Gasparian B, Mongce JM, Gregg M, Eshed V, Mizrahi AS, Meiklejohn C, Gerritsen F, Bejenaru L, Blüher M, Campb…	doi:10.1038/nature19310	PMCID: PMC5003663	Iranian	Khoramabad / Lorestan / Lori	Iran	33.465	48.339
PV017	LazaridisNature2016	Genomic insights into the origin of farming in the ancient Near East. Lazaridis I, Nadel D, Rollefson G, Merrett DC, Rohland N, Mallick S, Fernandes D, Novak M, Gamarra B, Sirak K, Connell S, Stewardson K, Harney E, Fu Q, Gonzalez-Fortes G, Jones ER, Roodenberg SA, Lengyel G, Bocquentin F, Gasparian B, Mongce JM, Gregg M, Eshed V, Mizrahi AS, Meiklejohn C, Gerritsen F, Bejenaru L, Blüher M, Campb…	doi:10.1038/nature19310	PMCID: PMC5003663	Iranian	Khoramabad / Lorestan / Lori	Iran	33.465	48.339
PV018	LazaridisNature2016	Genomic insights into the origin of farming in the ancient Near East. Lazaridis I, Nadel D, Rollefson G, Merrett DC, Rohland N, Mallick S, Fernandes D, Novak M, Gamarra B, Sirak K, Connell S, Stewardson K, Harney E, Fu Q, Gonzalez-Fortes G, Jones ER, Roodenberg SA, Lengyel G, Bocquentin F, Gasparian B, Mongce JM, Gregg M, Eshed V, Mizrahi AS, Meiklejohn C, Gerritsen F, Bejenaru L, Blüher M, Campb…	doi:10.1038/nature19310	PMCID: PMC5003663	Iranian	Khoramabad / Lorestan / Lori	Iran	33.465	48.339
PV029	LazaridisNature2016	Genomic insights into the origin of farming in the ancient Near East. Lazaridis I, Nadel D, Rollefson G, Merrett DC, Rohland N, Mallick S, Fernandes D, Novak M, Gamarra B, Sirak K, Connell S, Stewardson K, Harney E, Fu Q, Gonzalez-Fortes G, Jones ER, Roodenberg SA, Lengyel G, Bocquentin F, Gasparian B, Mongce JM, Gregg M, Eshed V, Mizrahi AS, Meiklejohn C, Gerritsen F, Bejenaru L, Blüher M, Campb…	doi:10.1038/nature19310	PMCID: PMC5003663	Iranian	Shiraz / Fars / Persian	Iran	29.591	52.584
PV030	LazaridisNature2016	Genomic insights into the origin of farming in the ancient Near East. Lazaridis I, Nadel D, Rollefson G, Merrett DC, Rohland N, Mallick S, Fernandes D, Novak M, Gamarra B, Sirak K, Connell S, Stewardson K, Harney E, Fu Q, Gonzalez-Fortes G, Jones ER, Roodenberg SA, Lengyel G, Bocquentin F, Gasparian B, Mongce JM, Gregg M, Eshed V, Mizrahi AS, Meiklejohn C, Gerritsen F, Bejenaru L, Blüher M, Campb…	doi:10.1038/nature19310	PMCID: PMC5003663	Iranian	Shiraz / Fars / Persian	Iran	29.591	52.584
PV031	LazaridisNature2016	Genomic insights into the origin of farming in the ancient Near East. Lazaridis I, Nadel D, Rollefson G, Merrett DC, Rohland N, Mallick S, Fernandes D, Novak M, Gamarra B, Sirak K, Connell S, Stewardson K, Harney E, Fu Q, Gonzalez-Fortes G, Jones ER, Roodenberg SA, Lengyel G, Bocquentin F, Gasparian B, Mongce JM, Gregg M, Eshed V, Mizrahi AS, Meiklejohn C, Gerritsen F, Bejenaru L, Blüher M, Campb…	doi:10.1038/nature19310	PMCID: PMC5003663	Iranian	Shiraz / Fars / Persian	Iran	29.591	52.584
PV032	LazaridisNature2016	Genomic insights into the origin of farming in the ancient Near East. Lazaridis I, Nadel D, Rollefson G, Merrett DC, Rohland N, Mallick S, Fernandes D, Novak M, Gamarra B, Sirak K, Connell S, Stewardson K, Harney E, Fu Q, Gonzalez-Fortes G, Jones ER, Roodenberg SA, Lengyel G, Bocquentin F, Gasparian B, Mongce JM, Gregg M, Eshed V, Mizrahi AS, Meiklejohn C, Gerritsen F, Bejenaru L, Blüher M, Campb…	doi:10.1038/nature19310	PMCID: PMC5003663	Iranian	Shiraz / Fars / Persian	Iran	29.591	52.584
PV033	LazaridisNature2016	Genomic insights into the origin of farming in the ancient Near East. Lazaridis I, Nadel D, Rollefson G, Merrett DC, Rohland N, Mallick S, Fernandes D, Novak M, Gamarra B, Sirak K, Connell S, Stewardson K, Harney E, Fu Q, Gonzalez-Fortes G, Jones ER, Roodenberg SA, Lengyel G, Bocquentin F, Gasparian B, Mongce JM, Gregg M, Eshed V, Mizrahi AS, Meiklejohn C, Gerritsen F, Bejenaru L, Blüher M, Campb…	doi:10.1038/nature19310	PMCID: PMC5003663	Iranian	Shiraz / Fars / Persian	Iran	29.591	52.584
PV034	LazaridisNature2016	Genomic insights into the origin of farming in the ancient Near East. Lazaridis I, Nadel D, Rollefson G, Merrett DC, Rohland N, Mallick S, Fernandes D, Novak M, Gamarra B, Sirak K, Connell S, Stewardson K, Harney E, Fu Q, Gonzalez-Fortes G, Jones ER, Roodenberg SA, Lengyel G, Bocquentin F, Gasparian B, Mongce JM, Gregg M, Eshed V, Mizrahi AS, Meiklejohn C, Gerritsen F, Bejenaru L, Blüher M, Campb…	doi:10.1038/nature19310	PMCID: PMC5003663	Iranian	Shiraz / Fars / Persian	Iran	29.591	52.584
PV035	LazaridisNature2016	Genomic insights into the origin of farming in the ancient Near East. Lazaridis I, Nadel D, Rollefson G, Merrett DC, Rohland N, Mallick S, Fernandes D, Novak M, Gamarra B, Sirak K, Connell S, Stewardson K, Harney E, Fu Q, Gonzalez-Fortes G, Jones ER, Roodenberg SA, Lengyel G, Bocquentin F, Gasparian B, Mongce JM, Gregg M, Eshed V, Mizrahi AS, Meiklejohn C, Gerritsen F, Bejenaru L, Blüher M, Campb…	doi:10.1038/nature19310	PMCID: PMC5003663	Iranian	Shiraz / Fars / Persian	Iran	29.591	52.584
PV036	LazaridisNature2016	Genomic insights into the origin of farming in the ancient Near East. Lazaridis I, Nadel D, Rollefson G, Merrett DC, Rohland N, Mallick S, Fernandes D, Novak M, Gamarra B, Sirak K, Connell S, Stewardson K, Harney E, Fu Q, Gonzalez-Fortes G, Jones ER, Roodenberg SA, Lengyel G, Bocquentin F, Gasparian B, Mongce JM, Gregg M, Eshed V, Mizrahi AS, Meiklejohn C, Gerritsen F, Bejenaru L, Blüher M, Campb…	doi:10.1038/nature19310	PMCID: PMC5003663	Iranian	Shiraz / Fars / Persian	Iran	29.591	52.584
PV037	LazaridisNature2016	Genomic insights into the origin of farming in the ancient Near East. Lazaridis I, Nadel D, Rollefson G, Merrett DC, Rohland N, Mallick S, Fernandes D, Novak M, Gamarra B, Sirak K, Connell S, Stewardson K, Harney E, Fu Q, Gonzalez-Fortes G, Jones ER, Roodenberg SA, Lengyel G, Bocquentin F, Gasparian B, Mongce JM, Gregg M, Eshed V, Mizrahi AS, Meiklejohn C, Gerritsen F, Bejenaru L, Blüher M, Campb…	doi:10.1038/nature19310	PMCID: PMC5003663	Iranian	Shiraz / Fars / Persian	Iran	29.591	52.584
PV038	LazaridisNature2016	Genomic insights into the origin of farming in the ancient Near East. Lazaridis I, Nadel D, Rollefson G, Merrett DC, Rohland N, Mallick S, Fernandes D, Novak M, Gamarra B, Sirak K, Connell S, Stewardson K, Harney E, Fu Q, Gonzalez-Fortes G, Jones ER, Roodenberg SA, Lengyel G, Bocquentin F, Gasparian B, Mongce JM, Gregg M, Eshed V, Mizrahi AS, Meiklejohn C, Gerritsen F, Bejenaru L, Blüher M, Campb…	doi:10.1038/nature19310	PMCID: PMC5003663	Iranian	Shiraz / Fars / Persian	Iran	29.591	52.584
IranianJew1409	LazaridisNature2014	Ancient human genomes suggest three ancestral populations for present-day Europeans. Lazaridis I, Patterson N, Mittnik A, Renaud G, Mallick S, Kirsanow K, Sudmant PH, Schraiber JG, Castellano S, Lipson M, Berger B, Economou C, Bollongino R, Fu Q, Bos KI, Nordenfelt S, Li H, de Filippo C, Prüfer K, Sawyer S, Posth C, Haak W, Hallgren F, Fornander E, Rohland N, Delsate D, Francken M, Guinet JM, Wah…	doi:10.1038/nature13673	PMCID: PMC4170574	Jew_Iranian	migrants_collected_in_Israel	Iran	35.7	51.4167
IranianJew1132	LazaridisNature2014	Ancient human genomes suggest three ancestral populations for present-day Europeans. Lazaridis I, Patterson N, Mittnik A, Renaud G, Mallick S, Kirsanow K, Sudmant PH, Schraiber JG, Castellano S, Lipson M, Berger B, Economou C, Bollongino R, Fu Q, Bos KI, Nordenfelt S, Li H, de Filippo C, Prüfer K, Sawyer S, Posth C, Haak W, Hallgren F, Fornander E, Rohland N, Delsate D, Francken M, Guinet JM, Wah…	doi:10.1038/nature13673	PMCID: PMC4170574	Jew_Iranian	migrants_collected_in_Israel	Iran	35.7	51.4167
IranianJew1159	LazaridisNature2014	Ancient human genomes suggest three ancestral populations for present-day Europeans. Lazaridis I, Patterson N, Mittnik A, Renaud G, Mallick S, Kirsanow K, Sudmant PH, Schraiber JG, Castellano S, Lipson M, Berger B, Economou C, Bollongino R, Fu Q, Bos KI, Nordenfelt S, Li H, de Filippo C, Prüfer K, Sawyer S, Posth C, Haak W, Hallgren F, Fornander E, Rohland N, Delsate D, Francken M, Guinet JM, Wah…	doi:10.1038/nature13673	PMCID: PMC4170574	Jew_Iranian	migrants_collected_in_Israel	Iran	35.7	51.4167
IranianJew1513	LazaridisNature2014	Ancient human genomes suggest three ancestral populations for present-day Europeans. Lazaridis I, Patterson N, Mittnik A, Renaud G, Mallick S, Kirsanow K, Sudmant PH, Schraiber JG, Castellano S, Lipson M, Berger B, Economou C, Bollongino R, Fu Q, Bos KI, Nordenfelt S, Li H, de Filippo C, Prüfer K, Sawyer S, Posth C, Haak W, Hallgren F, Fornander E, Rohland N, Delsate D, Francken M, Guinet JM, Wah…	doi:10.1038/nature13673	PMCID: PMC4170574	Jew_Iranian	migrants_collected_in_Israel	Iran	35.7	51.4167
IranianJew1556	LazaridisNature2014	Ancient human genomes suggest three ancestral populations for present-day Europeans. Lazaridis I, Patterson N, Mittnik A, Renaud G, Mallick S, Kirsanow K, Sudmant PH, Schraiber JG, Castellano S, Lipson M, Berger B, Economou C, Bollongino R, Fu Q, Bos KI, Nordenfelt S, Li H, de Filippo C, Prüfer K, Sawyer S, Posth C, Haak W, Hallgren F, Fornander E, Rohland N, Delsate D, Francken M, Guinet JM, Wah…	doi:10.1038/nature13673	PMCID: PMC4170574	Jew_Iranian	migrants_collected_in_Israel	Iran	35.7	51.4167
IranianJew1557	LazaridisNature2014	Ancient human genomes suggest three ancestral populations for present-day Europeans. Lazaridis I, Patterson N, Mittnik A, Renaud G, Mallick S, Kirsanow K, Sudmant PH, Schraiber JG, Castellano S, Lipson M, Berger B, Economou C, Bollongino R, Fu Q, Bos KI, Nordenfelt S, Li H, de Filippo C, Prüfer K, Sawyer S, Posth C, Haak W, Hallgren F, Fornander E, Rohland N, Delsate D, Francken M, Guinet JM, Wah…	doi:10.1038/nature13673	PMCID: PMC4170574	Jew_Iranian	migrants_collected_in_Israel	Iran	35.7	51.4167
IranianJew1143	LazaridisNature2014	Ancient human genomes suggest three ancestral populations for present-day Europeans. Lazaridis I, Patterson N, Mittnik A, Renaud G, Mallick S, Kirsanow K, Sudmant PH, Schraiber JG, Castellano S, Lipson M, Berger B, Economou C, Bollongino R, Fu Q, Bos KI, Nordenfelt S, Li H, de Filippo C, Prüfer K, Sawyer S, Posth C, Haak W, Hallgren F, Fornander E, Rohland N, Delsate D, Francken M, Guinet JM, Wah…	doi:10.1038/nature13673	PMCID: PMC4170574	Jew_Iranian	migrants_collected_in_Israel	Iran	35.7	51.4167
IranianJew1832	LazaridisNature2014	Ancient human genomes suggest three ancestral populations for present-day Europeans. Lazaridis I, Patterson N, Mittnik A, Renaud G, Mallick S, Kirsanow K, Sudmant PH, Schraiber JG, Castellano S, Lipson M, Berger B, Economou C, Bollongino R, Fu Q, Bos KI, Nordenfelt S, Li H, de Filippo C, Prüfer K, Sawyer S, Posth C, Haak W, Hallgren F, Fornander E, Rohland N, Delsate D, Francken M, Guinet JM, Wah…	doi:10.1038/nature13673	PMCID: PMC4170574	Jew_Iranian	migrants_collected_in_Israel	Iran	35.7	51.4167
IranianJew1845	LazaridisNature2014	Ancient human genomes suggest three ancestral populations for present-day Europeans. Lazaridis I, Patterson N, Mittnik A, Renaud G, Mallick S, Kirsanow K, Sudmant PH, Schraiber JG, Castellano S, Lipson M, Berger B, Economou C, Bollongino R, Fu Q, Bos KI, Nordenfelt S, Li H, de Filippo C, Prüfer K, Sawyer S, Posth C, Haak W, Hallgren F, Fornander E, Rohland N, Delsate D, Francken M, Guinet JM, Wah…	doi:10.1038/nature13673	PMCID: PMC4170574	Jew_Iranian	migrants_collected_in_Israel	Iran	35.7	51.4167
Assyrian155	LazaridisNature2016	Genomic insights into the origin of farming in the ancient Near East. Lazaridis I, Nadel D, Rollefson G, Merrett DC, Rohland N, Mallick S, Fernandes D, Novak M, Gamarra B, Sirak K, Connell S, Stewardson K, Harney E, Fu Q, Gonzalez-Fortes G, Jones ER, Roodenberg SA, Lengyel G, Bocquentin F, Gasparian B, Mongce JM, Gregg M, Eshed V, Mizrahi AS, Meiklejohn C, Gerritsen F, Bejenaru L, Blüher M, Campb…	doi:10.1038/nature19310	PMCID: PMC5003663	Assyrian	Mosul	Iraq	36.34	43.13
Assyrian159	LazaridisNature2016	Genomic insights into the origin of farming in the ancient Near East. Lazaridis I, Nadel D, Rollefson G, Merrett DC, Rohland N, Mallick S, Fernandes D, Novak M, Gamarra B, Sirak K, Connell S, Stewardson K, Harney E, Fu Q, Gonzalez-Fortes G, Jones ER, Roodenberg SA, Lengyel G, Bocquentin F, Gasparian B, Mongce JM, Gregg M, Eshed V, Mizrahi AS, Meiklejohn C, Gerritsen F, Bejenaru L, Blüher M, Campb…	doi:10.1038/nature19310	PMCID: PMC5003663	Assyrian	Bibad, Amadiya	Iraq	37.1	43.45
Assyrian162	LazaridisNature2016	Genomic insights into the origin of farming in the ancient Near East. Lazaridis I, Nadel D, Rollefson G, Merrett DC, Rohland N, Mallick S, Fernandes D, Novak M, Gamarra B, Sirak K, Connell S, Stewardson K, Harney E, Fu Q, Gonzalez-Fortes G, Jones ER, Roodenberg SA, Lengyel G, Bocquentin F, Gasparian B, Mongce JM, Gregg M, Eshed V, Mizrahi AS, Meiklejohn C, Gerritsen F, Bejenaru L, Blüher M, Campb…	doi:10.1038/nature19310	PMCID: PMC5003663	Assyrian	Shaqlawa, Erbil	Iraq	36.4	44.32
IraqiJew4061	LazaridisNature2014	Ancient human genomes suggest three ancestral populations for present-day Europeans. Lazaridis I, Patterson N, Mittnik A, Renaud G, Mallick S, Kirsanow K, Sudmant PH, Schraiber JG, Castellano S, Lipson M, Berger B, Economou C, Bollongino R, Fu Q, Bos KI, Nordenfelt S, Li H, de Filippo C, Prüfer K, Sawyer S, Posth C, Haak W, Hallgren F, Fornander E, Rohland N, Delsate D, Francken M, Guinet JM, Wah…	doi:10.1038/nature13673	PMCID: PMC4170574	Jew_Iraqi	migrants_collected_in_Israel	Iraq	33.325	44.422
IraqiJew4241	LazaridisNature2014	Ancient human genomes suggest three ancestral populations for present-day Europeans. Lazaridis I, Patterson N, Mittnik A, Renaud G, Mallick S, Kirsanow K, Sudmant PH, Schraiber JG, Castellano S, Lipson M, Berger B, Economou C, Bollongino R, Fu Q, Bos KI, Nordenfelt S, Li H, de Filippo C, Prüfer K, Sawyer S, Posth C, Haak W, Hallgren F, Fornander E, Rohland N, Delsate D, Francken M, Guinet JM, Wah…	doi:10.1038/nature13673	PMCID: PMC4170574	Jew_Iraqi	migrants_collected_in_Israel	Iraq	33.325	44.422
IraqiJew1417	LazaridisNature2014	Ancient human genomes suggest three ancestral populations for present-day Europeans. Lazaridis I, Patterson N, Mittnik A, Renaud G, Mallick S, Kirsanow K, Sudmant PH, Schraiber JG, Castellano S, Lipson M, Berger B, Economou C, Bollongino R, Fu Q, Bos KI, Nordenfelt S, Li H, de Filippo C, Prüfer K, Sawyer S, Posth C, Haak W, Hallgren F, Fornander E, Rohland N, Delsate D, Francken M, Guinet JM, Wah…	doi:10.1038/nature13673	PMCID: PMC4170574	Jew_Iraqi	migrants_collected_in_Israel	Iraq	33.325	44.422
IraqiJew1771	LazaridisNature2014	Ancient human genomes suggest three ancestral populations for present-day Europeans. Lazaridis I, Patterson N, Mittnik A, Renaud G, Mallick S, Kirsanow K, Sudmant PH, Schraiber JG, Castellano S, Lipson M, Berger B, Economou C, Bollongino R, Fu Q, Bos KI, Nordenfelt S, Li H, de Filippo C, Prüfer K, Sawyer S, Posth C, Haak W, Hallgren F, Fornander E, Rohland N, Delsate D, Francken M, Guinet JM, Wah…	doi:10.1038/nature13673	PMCID: PMC4170574	Jew_Iraqi	migrants_collected_in_Israel	Iraq	33.325	44.422
IraqiJew4291	LazaridisNature2014	Ancient human genomes suggest three ancestral populations for present-day Europeans. Lazaridis I, Patterson N, Mittnik A, Renaud G, Mallick S, Kirsanow K, Sudmant PH, Schraiber JG, Castellano S, Lipson M, Berger B, Economou C, Bollongino R, Fu Q, Bos KI, Nordenfelt S, Li H, de Filippo C, Prüfer K, Sawyer S, Posth C, Haak W, Hallgren F, Fornander E, Rohland N, Delsate D, Francken M, Guinet JM, Wah…	doi:10.1038/nature13673	PMCID: PMC4170574	Jew_Iraqi	migrants_collected_in_Israel	Iraq	33.325	44.422
IraqiJew1430	LazaridisNature2014	Ancient human genomes suggest three ancestral populations for present-day Europeans. Lazaridis I, Patterson N, Mittnik A, Renaud G, Mallick S, Kirsanow K, Sudmant PH, Schraiber JG, Castellano S, Lipson M, Berger B, Economou C, Bollongino R, Fu Q, Bos KI, Nordenfelt S, Li H, de Filippo C, Prüfer K, Sawyer S, Posth C, Haak W, Hallgren F, Fornander E, Rohland N, Delsate D, Francken M, Guinet JM, Wah…	doi:10.1038/nature13673	PMCID: PMC4170574	Jew_Iraqi	migrants_collected_in_Israel	Iraq	33.325	44.422
Irish0073	LazaridisNature2016	Genomic insights into the origin of farming in the ancient Near East. Lazaridis I, Nadel D, Rollefson G, Merrett DC, Rohland N, Mallick S, Fernandes D, Novak M, Gamarra B, Sirak K, Connell S, Stewardson K, Harney E, Fu Q, Gonzalez-Fortes G, Jones ER, Roodenberg SA, Lengyel G, Bocquentin F, Gasparian B, Mongce JM, Gregg M, Eshed V, Mizrahi AS, Meiklejohn C, Gerritsen F, Bejenaru L, Blüher M, Campb…	doi:10.1038/nature19310	PMCID: PMC5003663	Irish	Leinster	Ireland	53.09	-6.88
Irish0074	LazaridisNature2016	Genomic insights into the origin of farming in the ancient Near East. Lazaridis I, Nadel D, Rollefson G, Merrett DC, Rohland N, Mallick S, Fernandes D, Novak M, Gamarra B, Sirak K, Connell S, Stewardson K, Harney E, Fu Q, Gonzalez-Fortes G, Jones ER, Roodenberg SA, Lengyel G, Bocquentin F, Gasparian B, Mongce JM, Gregg M, Eshed V, Mizrahi AS, Meiklejohn C, Gerritsen F, Bejenaru L, Blüher M, Campb…	doi:10.1038/nature19310	PMCID: PMC5003663	Irish	Leinster	Ireland	53.09	-6.88
Irish0083	LazaridisNature2016	Genomic insights into the origin of farming in the ancient Near East. Lazaridis I, Nadel D, Rollefson G, Merrett DC, Rohland N, Mallick S, Fernandes D, Novak M, Gamarra B, Sirak K, Connell S, Stewardson K, Harney E, Fu Q, Gonzalez-Fortes G, Jones ER, Roodenberg SA, Lengyel G, Bocquentin F, Gasparian B, Mongce JM, Gregg M, Eshed V, Mizrahi AS, Meiklejohn C, Gerritsen F, Bejenaru L, Blüher M, Campb…	doi:10.1038/nature19310	PMCID: PMC5003663	Irish	West Cork/South Kerry	Ireland	51.84	-9.2
Irish0085	LazaridisNature2016	Genomic insights into the origin of farming in the ancient Near East. Lazaridis I, Nadel D, Rollefson G, Merrett DC, Rohland N, Mallick S, Fernandes D, Novak M, Gamarra B, Sirak K, Connell S, Stewardson K, Harney E, Fu Q, Gonzalez-Fortes G, Jones ER, Roodenberg SA, Lengyel G, Bocquentin F, Gasparian B, Mongce JM, Gregg M, Eshed V, Mizrahi AS, Meiklejohn C, Gerritsen F, Bejenaru L, Blüher M, Campb…	doi:10.1038/nature19310	PMCID: PMC5003663	Irish	Leinster	Ireland	53.09	-6.88
Irish0089	LazaridisNature2016	Genomic insights into the origin of farming in the ancient Near East. Lazaridis I, Nadel D, Rollefson G, Merrett DC, Rohland N, Mallick S, Fernandes D, Novak M, Gamarra B, Sirak K, Connell S, Stewardson K, Harney E, Fu Q, Gonzalez-Fortes G, Jones ER, Roodenberg SA, Lengyel G, Bocquentin F, Gasparian B, Mongce JM, Gregg M, Eshed V, Mizrahi AS, Meiklejohn C, Gerritsen F, Bejenaru L, Blüher M, Campb…	doi:10.1038/nature19310	PMCID: PMC5003663	Irish	West Cork/South Kerry	Ireland	51.84	-9.2
Irish0091	LazaridisNature2016	Genomic insights into the origin of farming in the ancient Near East. Lazaridis I, Nadel D, Rollefson G, Merrett DC, Rohland N, Mallick S, Fernandes D, Novak M, Gamarra B, Sirak K, Connell S, Stewardson K, Harney E, Fu Q, Gonzalez-Fortes G, Jones ER, Roodenberg SA, Lengyel G, Bocquentin F, Gasparian B, Mongce JM, Gregg M, Eshed V, Mizrahi AS, Meiklejohn C, Gerritsen F, Bejenaru L, Blüher M, Campb…	doi:10.1038/nature19310	PMCID: PMC5003663	Irish	West Cork/South Kerry	Ireland	51.84	-9.2
Irish0188	LazaridisNature2016	Genomic insights into the origin of farming in the ancient Near East. Lazaridis I, Nadel D, Rollefson G, Merrett DC, Rohland N, Mallick S, Fernandes D, Novak M, Gamarra B, Sirak K, Connell S, Stewardson K, Harney E, Fu Q, Gonzalez-Fortes G, Jones ER, Roodenberg SA, Lengyel G, Bocquentin F, Gasparian B, Mongce JM, Gregg M, Eshed V, Mizrahi AS, Meiklejohn C, Gerritsen F, Bejenaru L, Blüher M, Campb…	doi:10.1038/nature19310	PMCID: PMC5003663	Irish	Munster	Ireland	52.36	-8.49
Irish0189	LazaridisNature2016	Genomic insights into the origin of farming in the ancient Near East. Lazaridis I, Nadel D, Rollefson G, Merrett DC, Rohland N, Mallick S, Fernandes D, Novak M, Gamarra B, Sirak K, Connell S, Stewardson K, Harney E, Fu Q, Gonzalez-Fortes G, Jones ER, Roodenberg SA, Lengyel G, Bocquentin F, Gasparian B, Mongce JM, Gregg M, Eshed V, Mizrahi AS, Meiklejohn C, Gerritsen F, Bejenaru L, Blüher M, Campb…	doi:10.1038/nature19310	PMCID: PMC5003663	Irish	Munster	Ireland	52.36	-8.49
Irish0093	LazaridisNature2016	Genomic insights into the origin of farming in the ancient Near East. Lazaridis I, Nadel D, Rollefson G, Merrett DC, Rohland N, Mallick S, Fernandes D, Novak M, Gamarra B, Sirak K, Connell S, Stewardson K, Harney E, Fu Q, Gonzalez-Fortes G, Jones ER, Roodenberg SA, Lengyel G, Bocquentin F, Gasparian B, Mongce JM, Gregg M, Eshed V, Mizrahi AS, Meiklejohn C, Gerritsen F, Bejenaru L, Blüher M, Campb…	doi:10.1038/nature19310	PMCID: PMC5003663	Irish	Connacht	Ireland	53.72	-8.49
Irish0094	LazaridisNature2016	Genomic insights into the origin of farming in the ancient Near East. Lazaridis I, Nadel D, Rollefson G, Merrett DC, Rohland N, Mallick S, Fernandes D, Novak M, Gamarra B, Sirak K, Connell S, Stewardson K, Harney E, Fu Q, Gonzalez-Fortes G, Jones ER, Roodenberg SA, Lengyel G, Bocquentin F, Gasparian B, Mongce JM, Gregg M, Eshed V, Mizrahi AS, Meiklejohn C, Gerritsen F, Bejenaru L, Blüher M, Campb…	doi:10.1038/nature19310	PMCID: PMC5003663	Irish	West Cork/South Kerry	Ireland	51.84	-9.2
Irish0097	LazaridisNature2016	Genomic insights into the origin of farming in the ancient Near East. Lazaridis I, Nadel D, Rollefson G, Merrett DC, Rohland N, Mallick S, Fernandes D, Novak M, Gamarra B, Sirak K, Connell S, Stewardson K, Harney E, Fu Q, Gonzalez-Fortes G, Jones ER, Roodenberg SA, Lengyel G, Bocquentin F, Gasparian B, Mongce JM, Gregg M, Eshed V, Mizrahi AS, Meiklejohn C, Gerritsen F, Bejenaru L, Blüher M, Campb…	doi:10.1038/nature19310	PMCID: PMC5003663	Irish	Connacht	Ireland	53.72	-8.49
Irish0129	LazaridisNature2016	Genomic insights into the origin of farming in the ancient Near East. Lazaridis I, Nadel D, Rollefson G, Merrett DC, Rohland N, Mallick S, Fernandes D, Novak M, Gamarra B, Sirak K, Connell S, Stewardson K, Harney E, Fu Q, Gonzalez-Fortes G, Jones ER, Roodenberg SA, Lengyel G, Bocquentin F, Gasparian B, Mongce JM, Gregg M, Eshed V, Mizrahi AS, Meiklejohn C, Gerritsen F, Bejenaru L, Blüher M, Campb…	doi:10.1038/nature19310	PMCID: PMC5003663	Irish	West Cork/South Kerry	Ireland	51.84	-9.2
Irish0132	LazaridisNature2016	Genomic insights into the origin of farming in the ancient Near East. Lazaridis I, Nadel D, Rollefson G, Merrett DC, Rohland N, Mallick S, Fernandes D, Novak M, Gamarra B, Sirak K, Connell S, Stewardson K, Harney E, Fu Q, Gonzalez-Fortes G, Jones ER, Roodenberg SA, Lengyel G, Bocquentin F, Gasparian B, Mongce JM, Gregg M, Eshed V, Mizrahi AS, Meiklejohn C, Gerritsen F, Bejenaru L, Blüher M, Campb…	doi:10.1038/nature19310	PMCID: PMC5003663	Irish	Leinster	Ireland	53.09	-6.88
Irish0139	LazaridisNature2016	Genomic insights into the origin of farming in the ancient Near East. Lazaridis I, Nadel D, Rollefson G, Merrett DC, Rohland N, Mallick S, Fernandes D, Novak M, Gamarra B, Sirak K, Connell S, Stewardson K, Harney E, Fu Q, Gonzalez-Fortes G, Jones ER, Roodenberg SA, Lengyel G, Bocquentin F, Gasparian B, Mongce JM, Gregg M, Eshed V, Mizrahi AS, Meiklejohn C, Gerritsen F, Bejenaru L, Blüher M, Campb…	doi:10.1038/nature19310	PMCID: PMC5003663	Irish	Munster	Ireland	52.36	-8.49
Irish0145	LazaridisNature2016	Genomic insights into the origin of farming in the ancient Near East. Lazaridis I, Nadel D, Rollefson G, Merrett DC, Rohland N, Mallick S, Fernandes D, Novak M, Gamarra B, Sirak K, Connell S, Stewardson K, Harney E, Fu Q, Gonzalez-Fortes G, Jones ER, Roodenberg SA, Lengyel G, Bocquentin F, Gasparian B, Mongce JM, Gregg M, Eshed V, Mizrahi AS, Meiklejohn C, Gerritsen F, Bejenaru L, Blüher M, Campb…	doi:10.1038/nature19310	PMCID: PMC5003663	Irish	Munster	Ireland	52.36	-8.49
Irish0151	LazaridisNature2016	Genomic insights into the origin of farming in the ancient Near East. Lazaridis I, Nadel D, Rollefson G, Merrett DC, Rohland N, Mallick S, Fernandes D, Novak M, Gamarra B, Sirak K, Connell S, Stewardson K, Harney E, Fu Q, Gonzalez-Fortes G, Jones ER, Roodenberg SA, Lengyel G, Bocquentin F, Gasparian B, Mongce JM, Gregg M, Eshed V, Mizrahi AS, Meiklejohn C, Gerritsen F, Bejenaru L, Blüher M, Campb…	doi:10.1038/nature19310	PMCID: PMC5003663	Irish	West Cork/South Kerry	Ireland	51.84	-9.2
Irish0157	LazaridisNature2016	Genomic insights into the origin of farming in the ancient Near East. Lazaridis I, Nadel D, Rollefson G, Merrett DC, Rohland N, Mallick S, Fernandes D, Novak M, Gamarra B, Sirak K, Connell S, Stewardson K, Harney E, Fu Q, Gonzalez-Fortes G, Jones ER, Roodenberg SA, Lengyel G, Bocquentin F, Gasparian B, Mongce JM, Gregg M, Eshed V, Mizrahi AS, Meiklejohn C, Gerritsen F, Bejenaru L, Blüher M, Campb…	doi:10.1038/nature19310	PMCID: PMC5003663	Irish	Munster	Ireland	52.36	-8.49
Irish0158	LazaridisNature2016	Genomic insights into the origin of farming in the ancient Near East. Lazaridis I, Nadel D, Rollefson G, Merrett DC, Rohland N, Mallick S, Fernandes D, Novak M, Gamarra B, Sirak K, Connell S, Stewardson K, Harney E, Fu Q, Gonzalez-Fortes G, Jones ER, Roodenberg SA, Lengyel G, Bocquentin F, Gasparian B, Mongce JM, Gregg M, Eshed V, Mizrahi AS, Meiklejohn C, Gerritsen F, Bejenaru L, Blüher M, Campb…	doi:10.1038/nature19310	PMCID: PMC5003663	Irish	Munster	Ireland	52.36	-8.49
Irish0175	LazaridisNature2016	Genomic insights into the origin of farming in the ancient Near East. Lazaridis I, Nadel D, Rollefson G, Merrett DC, Rohland N, Mallick S, Fernandes D, Novak M, Gamarra B, Sirak K, Connell S, Stewardson K, Harney E, Fu Q, Gonzalez-Fortes G, Jones ER, Roodenberg SA, Lengyel G, Bocquentin F, Gasparian B, Mongce JM, Gregg M, Eshed V, Mizrahi AS, Meiklejohn C, Gerritsen F, Bejenaru L, Blüher M, Campb…	doi:10.1038/nature19310	PMCID: PMC5003663	Irish	Connacht	Ireland	53.72	-8.49
Irish0177	LazaridisNature2016	Genomic insights into the origin of farming in the ancient Near East. Lazaridis I, Nadel D, Rollefson G, Merrett DC, Rohland N, Mallick S, Fernandes D, Novak M, Gamarra B, Sirak K, Connell S, Stewardson K, Harney E, Fu Q, Gonzalez-Fortes G, Jones ER, Roodenberg SA, Lengyel G, Bocquentin F, Gasparian B, Mongce JM, Gregg M, Eshed V, Mizrahi AS, Meiklejohn C, Gerritsen F, Bejenaru L, Blüher M, Campb…	doi:10.1038/nature19310	PMCID: PMC5003663	Irish	Connacht	Ireland	53.72	-8.49
Irish0180	LazaridisNature2016	Genomic insights into the origin of farming in the ancient Near East. Lazaridis I, Nadel D, Rollefson G, Merrett DC, Rohland N, Mallick S, Fernandes D, Novak M, Gamarra B, Sirak K, Connell S, Stewardson K, Harney E, Fu Q, Gonzalez-Fortes G, Jones ER, Roodenberg SA, Lengyel G, Bocquentin F, Gasparian B, Mongce JM, Gregg M, Eshed V, Mizrahi AS, Meiklejohn C, Gerritsen F, Bejenaru L, Blüher M, Campb…	doi:10.1038/nature19310	PMCID: PMC5003663	Irish	Leinster	Ireland	53.09	-6.88
Irish0181	LazaridisNature2016	Genomic insights into the origin of farming in the ancient Near East. Lazaridis I, Nadel D, Rollefson G, Merrett DC, Rohland N, Mallick S, Fernandes D, Novak M, Gamarra B, Sirak K, Connell S, Stewardson K, Harney E, Fu Q, Gonzalez-Fortes G, Jones ER, Roodenberg SA, Lengyel G, Bocquentin F, Gasparian B, Mongce JM, Gregg M, Eshed V, Mizrahi AS, Meiklejohn C, Gerritsen F, Bejenaru L, Blüher M, Campb…	doi:10.1038/nature19310	PMCID: PMC5003663	Irish	Connacht	Ireland	53.72	-8.49
Irish0182	LazaridisNature2016	Genomic insights into the origin of farming in the ancient Near East. Lazaridis I, Nadel D, Rollefson G, Merrett DC, Rohland N, Mallick S, Fernandes D, Novak M, Gamarra B, Sirak K, Connell S, Stewardson K, Harney E, Fu Q, Gonzalez-Fortes G, Jones ER, Roodenberg SA, Lengyel G, Bocquentin F, Gasparian B, Mongce JM, Gregg M, Eshed V, Mizrahi AS, Meiklejohn C, Gerritsen F, Bejenaru L, Blüher M, Campb…	doi:10.1038/nature19310	PMCID: PMC5003663	Irish	Connacht	Ireland	53.72	-8.49
Irish0185	LazaridisNature2016	Genomic insights into the origin of farming in the ancient Near East. Lazaridis I, Nadel D, Rollefson G, Merrett DC, Rohland N, Mallick S, Fernandes D, Novak M, Gamarra B, Sirak K, Connell S, Stewardson K, Harney E, Fu Q, Gonzalez-Fortes G, Jones ER, Roodenberg SA, Lengyel G, Bocquentin F, Gasparian B, Mongce JM, Gregg M, Eshed V, Mizrahi AS, Meiklejohn C, Gerritsen F, Bejenaru L, Blüher M, Campb…	doi:10.1038/nature19310	PMCID: PMC5003663	Irish	Leinster	Ireland	53.09	-6.88
Irish0063	LazaridisNature2016	Genomic insights into the origin of farming in the ancient Near East. Lazaridis I, Nadel D, Rollefson G, Merrett DC, Rohland N, Mallick S, Fernandes D, Novak M, Gamarra B, Sirak K, Connell S, Stewardson K, Harney E, Fu Q, Gonzalez-Fortes G, Jones ER, Roodenberg SA, Lengyel G, Bocquentin F, Gasparian B, Mongce JM, Gregg M, Eshed V, Mizrahi AS, Meiklejohn C, Gerritsen F, Bejenaru L, Blüher M, Campb…	doi:10.1038/nature19310	PMCID: PMC5003663	Irish_Ulster	Ulster	Ireland	54.71	-6.95
Irish0067	LazaridisNature2016	Genomic insights into the origin of farming in the ancient Near East. Lazaridis I, Nadel D, Rollefson G, Merrett DC, Rohland N, Mallick S, Fernandes D, Novak M, Gamarra B, Sirak K, Connell S, Stewardson K, Harney E, Fu Q, Gonzalez-Fortes G, Jones ER, Roodenberg SA, Lengyel G, Bocquentin F, Gasparian B, Mongce JM, Gregg M, Eshed V, Mizrahi AS, Meiklejohn C, Gerritsen F, Bejenaru L, Blüher M, Campb…	doi:10.1038/nature19310	PMCID: PMC5003663	Irish_Ulster	Ulster	Ireland	54.71	-6.95
Irish0079	LazaridisNature2016	Genomic insights into the origin of farming in the ancient Near East. Lazaridis I, Nadel D, Rollefson G, Merrett DC, Rohland N, Mallick S, Fernandes D, Novak M, Gamarra B, Sirak K, Connell S, Stewardson K, Harney E, Fu Q, Gonzalez-Fortes G, Jones ER, Roodenberg SA, Lengyel G, Bocquentin F, Gasparian B, Mongce JM, Gregg M, Eshed V, Mizrahi AS, Meiklejohn C, Gerritsen F, Bejenaru L, Blüher M, Campb…	doi:10.1038/nature19310	PMCID: PMC5003663	Irish_Ulster	Ulster	Ireland	54.71	-6.95
Irish0131	LazaridisNature2016	Genomic insights into the origin of farming in the ancient Near East. Lazaridis I, Nadel D, Rollefson G, Merrett DC, Rohland N, Mallick S, Fernandes D, Novak M, Gamarra B, Sirak K, Connell S, Stewardson K, Harney E, Fu Q, Gonzalez-Fortes G, Jones ER, Roodenberg SA, Lengyel G, Bocquentin F, Gasparian B, Mongce JM, Gregg M, Eshed V, Mizrahi AS, Meiklejohn C, Gerritsen F, Bejenaru L, Blüher M, Campb…	doi:10.1038/nature19310	PMCID: PMC5003663	Irish_Ulster	Ulster	Ireland	54.71	-6.95
Irish0135	LazaridisNature2016	Genomic insights into the origin of farming in the ancient Near East. Lazaridis I, Nadel D, Rollefson G, Merrett DC, Rohland N, Mallick S, Fernandes D, Novak M, Gamarra B, Sirak K, Connell S, Stewardson K, Harney E, Fu Q, Gonzalez-Fortes G, Jones ER, Roodenberg SA, Lengyel G, Bocquentin F, Gasparian B, Mongce JM, Gregg M, Eshed V, Mizrahi AS, Meiklejohn C, Gerritsen F, Bejenaru L, Blüher M, Campb…	doi:10.1038/nature19310	PMCID: PMC5003663	Irish_Ulster	Ulster	Ireland	54.71	-6.95
Irish0137	LazaridisNature2016	Genomic insights into the origin of farming in the ancient Near East. Lazaridis I, Nadel D, Rollefson G, Merrett DC, Rohland N, Mallick S, Fernandes D, Novak M, Gamarra B, Sirak K, Connell S, Stewardson K, Harney E, Fu Q, Gonzalez-Fortes G, Jones ER, Roodenberg SA, Lengyel G, Bocquentin F, Gasparian B, Mongce JM, Gregg M, Eshed V, Mizrahi AS, Meiklejohn C, Gerritsen F, Bejenaru L, Blüher M, Campb…	doi:10.1038/nature19310	PMCID: PMC5003663	Irish_Ulster	Ulster	Ireland	54.71	-6.95
HGDP00609	PattersonGenetics2012	Ancient admixture in human history. Patterson N, Moorjani P, Luo Y, Mallick S, Rohland N, Zhan Y, Genschoreck T, Webster T, Reich D. Genetics. 2012 Nov;192(3):1065-93.	doi:10.1534/genetics.112.145037	PMCID: PMC3522152	BedouinA	..	Israel	31	35
HGDP00611	PattersonGenetics2012	Ancient admixture in human history. Patterson N, Moorjani P, Luo Y, Mallick S, Rohland N, Zhan Y, Genschoreck T, Webster T, Reich D. Genetics. 2012 Nov;192(3):1065-93.	doi:10.1534/genetics.112.145037	PMCID: PMC3522152	BedouinA	..	Israel	31	35
HGDP00613	PattersonGenetics2012	Ancient admixture in human history. Patterson N, Moorjani P, Luo Y, Mallick S, Rohland N, Zhan Y, Genschoreck T, Webster T, Reich D. Genetics. 2012 Nov;192(3):1065-93.	doi:10.1534/genetics.112.145037	PMCID: PMC3522152	BedouinA	..	Israel	31	35
HGDP00614	PattersonGenetics2012	Ancient admixture in human history. Patterson N, Moorjani P, Luo Y, Mallick S, Rohland N, Zhan Y, Genschoreck T, Webster T, Reich D. Genetics. 2012 Nov;192(3):1065-93.	doi:10.1534/genetics.112.145037	PMCID: PMC3522152	BedouinA	..	Israel	31	35
HGDP00615	PattersonGenetics2012	Ancient admixture in human history. Patterson N, Moorjani P, Luo Y, Mallick S, Rohland N, Zhan Y, Genschoreck T, Webster T, Reich D. Genetics. 2012 Nov;192(3):1065-93.	doi:10.1534/genetics.112.145037	PMCID: PMC3522152	BedouinA	..	Israel	31	35
HGDP00619	PattersonGenetics2012	Ancient admixture in human history. Patterson N, Moorjani P, Luo Y, Mallick S, Rohland N, Zhan Y, Genschoreck T, Webster T, Reich D. Genetics. 2012 Nov;192(3):1065-93.	doi:10.1534/genetics.112.145037	PMCID: PMC3522152	BedouinA	..	Israel	31	35
HGDP00620	PattersonGenetics2012	Ancient admixture in human history. Patterson N, Moorjani P, Luo Y, Mallick S, Rohland N, Zhan Y, Genschoreck T, Webster T, Reich D. Genetics. 2012 Nov;192(3):1065-93.	doi:10.1534/genetics.112.145037	PMCID: PMC3522152	BedouinA	..	Israel	31	35
HGDP00622	PattersonGenetics2012	Ancient admixture in human history. Patterson N, Moorjani P, Luo Y, Mallick S, Rohland N, Zhan Y, Genschoreck T, Webster T, Reich D. Genetics. 2012 Nov;192(3):1065-93.	doi:10.1534/genetics.112.145037	PMCID: PMC3522152	BedouinA	..	Israel	31	35
HGDP00625	PattersonGenetics2012	Ancient admixture in human history. Patterson N, Moorjani P, Luo Y, Mallick S, Rohland N, Zhan Y, Genschoreck T, Webster T, Reich D. Genetics. 2012 Nov;192(3):1065-93.	doi:10.1534/genetics.112.145037	PMCID: PMC3522152	BedouinA	..	Israel	31	35
HGDP00626	PattersonGenetics2012	Ancient admixture in human history. Patterson N, Moorjani P, Luo Y, Mallick S, Rohland N, Zhan Y, Genschoreck T, Webster T, Reich D. Genetics. 2012 Nov;192(3):1065-93.	doi:10.1534/genetics.112.145037	PMCID: PMC3522152	BedouinA	..	Israel	31	35
HGDP00628	PattersonGenetics2012	Ancient admixture in human history. Patterson N, Moorjani P, Luo Y, Mallick S, Rohland N, Zhan Y, Genschoreck T, Webster T, Reich D. Genetics. 2012 Nov;192(3):1065-93.	doi:10.1534/genetics.112.145037	PMCID: PMC3522152	BedouinA	..	Israel	31	35
HGDP00629	PattersonGenetics2012	Ancient admixture in human history. Patterson N, Moorjani P, Luo Y, Mallick S, Rohland N, Zhan Y, Genschoreck T, Webster T, Reich D. Genetics. 2012 Nov;192(3):1065-93.	doi:10.1534/genetics.112.145037	PMCID: PMC3522152	BedouinA	..	Israel	31	35
HGDP00632	PattersonGenetics2012	Ancient admixture in human history. Patterson N, Moorjani P, Luo Y, Mallick S, Rohland N, Zhan Y, Genschoreck T, Webster T, Reich D. Genetics. 2012 Nov;192(3):1065-93.	doi:10.1534/genetics.112.145037	PMCID: PMC3522152	BedouinA	..	Israel	31	35
HGDP00634	PattersonGenetics2012	Ancient admixture in human history. Patterson N, Moorjani P, Luo Y, Mallick S, Rohland N, Zhan Y, Genschoreck T, Webster T, Reich D. Genetics. 2012 Nov;192(3):1065-93.	doi:10.1534/genetics.112.145037	PMCID: PMC3522152	BedouinA	..	Israel	31	35
HGDP00635	PattersonGenetics2012	Ancient admixture in human history. Patterson N, Moorjani P, Luo Y, Mallick S, Rohland N, Zhan Y, Genschoreck T, Webster T, Reich D. Genetics. 2012 Nov;192(3):1065-93.	doi:10.1534/genetics.112.145037	PMCID: PMC3522152	BedouinA	..	Israel	31	35
HGDP00637	PattersonGenetics2012	Ancient admixture in human history. Patterson N, Moorjani P, Luo Y, Mallick S, Rohland N, Zhan Y, Genschoreck T, Webster T, Reich D. Genetics. 2012 Nov;192(3):1065-93.	doi:10.1534/genetics.112.145037	PMCID: PMC3522152	BedouinA	..	Israel	31	35
HGDP00638	PattersonGenetics2012	Ancient admixture in human history. Patterson N, Moorjani P, Luo Y, Mallick S, Rohland N, Zhan Y, Genschoreck T, Webster T, Reich D. Genetics. 2012 Nov;192(3):1065-93.	doi:10.1534/genetics.112.145037	PMCID: PMC3522152	BedouinA	..	Israel	31	35
HGDP00639	PattersonGenetics2012	Ancient admixture in human history. Patterson N, Moorjani P, Luo Y, Mallick S, Rohland N, Zhan Y, Genschoreck T, Webster T, Reich D. Genetics. 2012 Nov;192(3):1065-93.	doi:10.1534/genetics.112.145037	PMCID: PMC3522152	BedouinA	..	Israel	31	35
HGDP00640	PattersonGenetics2012	Ancient admixture in human history. Patterson N, Moorjani P, Luo Y, Mallick S, Rohland N, Zhan Y, Genschoreck T, Webster T, Reich D. Genetics. 2012 Nov;192(3):1065-93.	doi:10.1534/genetics.112.145037	PMCID: PMC3522152	BedouinA	..	Israel	31	35
HGDP00642	PattersonGenetics2012	Ancient admixture in human history. Patterson N, Moorjani P, Luo Y, Mallick S, Rohland N, Zhan Y, Genschoreck T, Webster T, Reich D. Genetics. 2012 Nov;192(3):1065-93.	doi:10.1534/genetics.112.145037	PMCID: PMC3522152	BedouinA	..	Israel	31	35
HGDP00644	PattersonGenetics2012	Ancient admixture in human history. Patterson N, Moorjani P, Luo Y, Mallick S, Rohland N, Zhan Y, Genschoreck T, Webster T, Reich D. Genetics. 2012 Nov;192(3):1065-93.	doi:10.1534/genetics.112.145037	PMCID: PMC3522152	BedouinA	..	Israel	31	35
HGDP00645	PattersonGenetics2012	Ancient admixture in human history. Patterson N, Moorjani P, Luo Y, Mallick S, Rohland N, Zhan Y, Genschoreck T, Webster T, Reich D. Genetics. 2012 Nov;192(3):1065-93.	doi:10.1534/genetics.112.145037	PMCID: PMC3522152	BedouinA	..	Israel	31	35
HGDP00646	PattersonGenetics2012	Ancient admixture in human history. Patterson N, Moorjani P, Luo Y, Mallick S, Rohland N, Zhan Y, Genschoreck T, Webster T, Reich D. Genetics. 2012 Nov;192(3):1065-93.	doi:10.1534/genetics.112.145037	PMCID: PMC3522152	BedouinA	..	Israel	31	35
HGDP00647	PattersonGenetics2012	Ancient admixture in human history. Patterson N, Moorjani P, Luo Y, Mallick S, Rohland N, Zhan Y, Genschoreck T, Webster T, Reich D. Genetics. 2012 Nov;192(3):1065-93.	doi:10.1534/genetics.112.145037	PMCID: PMC3522152	BedouinA	..	Israel	31	35
HGDP00654	PattersonGenetics2012	Ancient admixture in human history. Patterson N, Moorjani P, Luo Y, Mallick S, Rohland N, Zhan Y, Genschoreck T, Webster T, Reich D. Genetics. 2012 Nov;192(3):1065-93.	doi:10.1534/genetics.112.145037	PMCID: PMC3522152	BedouinA	..	Israel	31	35
HGDP00607	PattersonGenetics2012	Ancient admixture in human history. Patterson N, Moorjani P, Luo Y, Mallick S, Rohland N, Zhan Y, Genschoreck T, Webster T, Reich D. Genetics. 2012 Nov;192(3):1065-93.	doi:10.1534/genetics.112.145037	PMCID: PMC3522152	BedouinB	..	Israel	31	35
HGDP00608	PattersonGenetics2012	Ancient admixture in human history. Patterson N, Moorjani P, Luo Y, Mallick S, Rohland N, Zhan Y, Genschoreck T, Webster T, Reich D. Genetics. 2012 Nov;192(3):1065-93.	doi:10.1534/genetics.112.145037	PMCID: PMC3522152	BedouinB	..	Israel	31	35
HGDP00610	PattersonGenetics2012	Ancient admixture in human history. Patterson N, Moorjani P, Luo Y, Mallick S, Rohland N, Zhan Y, Genschoreck T, Webster T, Reich D. Genetics. 2012 Nov;192(3):1065-93.	doi:10.1534/genetics.112.145037	PMCID: PMC3522152	BedouinB	..	Israel	31	35
HGDP00612	PattersonGenetics2012	Ancient admixture in human history. Patterson N, Moorjani P, Luo Y, Mallick S, Rohland N, Zhan Y, Genschoreck T, Webster T, Reich D. Genetics. 2012 Nov;192(3):1065-93.	doi:10.1534/genetics.112.145037	PMCID: PMC3522152	BedouinB	..	Israel	31	35
HGDP00616	PattersonGenetics2012	Ancient admixture in human history. Patterson N, Moorjani P, Luo Y, Mallick S, Rohland N, Zhan Y, Genschoreck T, Webster T, Reich D. Genetics. 2012 Nov;192(3):1065-93.	doi:10.1534/genetics.112.145037	PMCID: PMC3522152	BedouinB	..	Israel	31	35
HGDP00618	PattersonGenetics2012	Ancient admixture in human history. Patterson N, Moorjani P, Luo Y, Mallick S, Rohland N, Zhan Y, Genschoreck T, Webster T, Reich D. Genetics. 2012 Nov;192(3):1065-93.	doi:10.1534/genetics.112.145037	PMCID: PMC3522152	BedouinB	..	Israel	31	35
HGDP00623	PattersonGenetics2012	Ancient admixture in human history. Patterson N, Moorjani P, Luo Y, Mallick S, Rohland N, Zhan Y, Genschoreck T, Webster T, Reich D. Genetics. 2012 Nov;192(3):1065-93.	doi:10.1534/genetics.112.145037	PMCID: PMC3522152	BedouinB	..	Israel	31	35
HGDP00624	PattersonGenetics2012	Ancient admixture in human history. Patterson N, Moorjani P, Luo Y, Mallick S, Rohland N, Zhan Y, Genschoreck T, Webster T, Reich D. Genetics. 2012 Nov;192(3):1065-93.	doi:10.1534/genetics.112.145037	PMCID: PMC3522152	BedouinB	..	Israel	31	35
HGDP00630	PattersonGenetics2012	Ancient admixture in human history. Patterson N, Moorjani P, Luo Y, Mallick S, Rohland N, Zhan Y, Genschoreck T, Webster T, Reich D. Genetics. 2012 Nov;192(3):1065-93.	doi:10.1534/genetics.112.145037	PMCID: PMC3522152	BedouinB	..	Israel	31	35
HGDP00631	PattersonGenetics2012	Ancient admixture in human history. Patterson N, Moorjani P, Luo Y, Mallick S, Rohland N, Zhan Y, Genschoreck T, Webster T, Reich D. Genetics. 2012 Nov;192(3):1065-93.	doi:10.1534/genetics.112.145037	PMCID: PMC3522152	BedouinB	..	Israel	31	35
HGDP00636	PattersonGenetics2012	Ancient admixture in human history. Patterson N, Moorjani P, Luo Y, Mallick S, Rohland N, Zhan Y, Genschoreck T, Webster T, Reich D. Genetics. 2012 Nov;192(3):1065-93.	doi:10.1534/genetics.112.145037	PMCID: PMC3522152	BedouinB	..	Israel	31	35
HGDP00641	PattersonGenetics2012	Ancient admixture in human history. Patterson N, Moorjani P, Luo Y, Mallick S, Rohland N, Zhan Y, Genschoreck T, Webster T, Reich D. Genetics. 2012 Nov;192(3):1065-93.	doi:10.1534/genetics.112.145037	PMCID: PMC3522152	BedouinB	..	Israel	31	35
HGDP00643	PattersonGenetics2012	Ancient admixture in human history. Patterson N, Moorjani P, Luo Y, Mallick S, Rohland N, Zhan Y, Genschoreck T, Webster T, Reich D. Genetics. 2012 Nov;192(3):1065-93.	doi:10.1534/genetics.112.145037	PMCID: PMC3522152	BedouinB	..	Israel	31	35
HGDP00648	PattersonGenetics2012	Ancient admixture in human history. Patterson N, Moorjani P, Luo Y, Mallick S, Rohland N, Zhan Y, Genschoreck T, Webster T, Reich D. Genetics. 2012 Nov;192(3):1065-93.	doi:10.1534/genetics.112.145037	PMCID: PMC3522152	BedouinB	..	Israel	31	35
HGDP00649	PattersonGenetics2012	Ancient admixture in human history. Patterson N, Moorjani P, Luo Y, Mallick S, Rohland N, Zhan Y, Genschoreck T, Webster T, Reich D. Genetics. 2012 Nov;192(3):1065-93.	doi:10.1534/genetics.112.145037	PMCID: PMC3522152	BedouinB	..	Israel	31	35
HGDP00650	PattersonGenetics2012	Ancient admixture in human history. Patterson N, Moorjani P, Luo Y, Mallick S, Rohland N, Zhan Y, Genschoreck T, Webster T, Reich D. Genetics. 2012 Nov;192(3):1065-93.	doi:10.1534/genetics.112.145037	PMCID: PMC3522152	BedouinB	..	Israel	31	35
HGDP00651	PattersonGenetics2012	Ancient admixture in human history. Patterson N, Moorjani P, Luo Y, Mallick S, Rohland N, Zhan Y, Genschoreck T, Webster T, Reich D. Genetics. 2012 Nov;192(3):1065-93.	doi:10.1534/genetics.112.145037	PMCID: PMC3522152	BedouinB	..	Israel	31	35
HGDP00653	PattersonGenetics2012	Ancient admixture in human history. Patterson N, Moorjani P, Luo Y, Mallick S, Rohland N, Zhan Y, Genschoreck T, Webster T, Reich D. Genetics. 2012 Nov;192(3):1065-93.	doi:10.1534/genetics.112.145037	PMCID: PMC3522152	BedouinB	..	Israel	31	35
HGDP00701	PattersonGenetics2012	Ancient admixture in human history. Patterson N, Moorjani P, Luo Y, Mallick S, Rohland N, Zhan Y, Genschoreck T, Webster T, Reich D. Genetics. 2012 Nov;192(3):1065-93.	doi:10.1534/genetics.112.145037	PMCID: PMC3522152	BedouinB	..	Israel	31	35
HGDP00557	PattersonGenetics2012	Ancient admixture in human history. Patterson N, Moorjani P, Luo Y, Mallick S, Rohland N, Zhan Y, Genschoreck T, Webster T, Reich D. Genetics. 2012 Nov;192(3):1065-93.	doi:10.1534/genetics.112.145037	PMCID: PMC3522152	Druze	..	Israel	32	35
HGDP00558	PattersonGenetics2012	Ancient admixture in human history. Patterson N, Moorjani P, Luo Y, Mallick S, Rohland N, Zhan Y, Genschoreck T, Webster T, Reich D. Genetics. 2012 Nov;192(3):1065-93.	doi:10.1534/genetics.112.145037	PMCID: PMC3522152	Druze	..	Israel	32	35
HGDP00559	PattersonGenetics2012	Ancient admixture in human history. Patterson N, Moorjani P, Luo Y, Mallick S, Rohland N, Zhan Y, Genschoreck T, Webster T, Reich D. Genetics. 2012 Nov;192(3):1065-93.	doi:10.1534/genetics.112.145037	PMCID: PMC3522152	Druze	..	Israel	32	35
HGDP00560	PattersonGenetics2012	Ancient admixture in human history. Patterson N, Moorjani P, Luo Y, Mallick S, Rohland N, Zhan Y, Genschoreck T, Webster T, Reich D. Genetics. 2012 Nov;192(3):1065-93.	doi:10.1534/genetics.112.145037	PMCID: PMC3522152	Druze	..	Israel	32	35
HGDP00561	PattersonGenetics2012	Ancient admixture in human history. Patterson N, Moorjani P, Luo Y, Mallick S, Rohland N, Zhan Y, Genschoreck T, Webster T, Reich D. Genetics. 2012 Nov;192(3):1065-93.	doi:10.1534/genetics.112.145037	PMCID: PMC3522152	Druze	..	Israel	32	35
HGDP00562	PattersonGenetics2012	Ancient admixture in human history. Patterson N, Moorjani P, Luo Y, Mallick S, Rohland N, Zhan Y, Genschoreck T, Webster T, Reich D. Genetics. 2012 Nov;192(3):1065-93.	doi:10.1534/genetics.112.145037	PMCID: PMC3522152	Druze	..	Israel	32	35
HGDP00563	PattersonGenetics2012	Ancient admixture in human history. Patterson N, Moorjani P, Luo Y, Mallick S, Rohland N, Zhan Y, Genschoreck T, Webster T, Reich D. Genetics. 2012 Nov;192(3):1065-93.	doi:10.1534/genetics.112.145037	PMCID: PMC3522152	Druze	..	Israel	32	35
HGDP00564	PattersonGenetics2012	Ancient admixture in human history. Patterson N, Moorjani P, Luo Y, Mallick S, Rohland N, Zhan Y, Genschoreck T, Webster T, Reich D. Genetics. 2012 Nov;192(3):1065-93.	doi:10.1534/genetics.112.145037	PMCID: PMC3522152	Druze	..	Israel	32	35
HGDP00565	PattersonGenetics2012	Ancient admixture in human history. Patterson N, Moorjani P, Luo Y, Mallick S, Rohland N, Zhan Y, Genschoreck T, Webster T, Reich D. Genetics. 2012 Nov;192(3):1065-93.	doi:10.1534/genetics.112.145037	PMCID: PMC3522152	Druze	..	Israel	32	35
HGDP00566	PattersonGenetics2012	Ancient admixture in human history. Patterson N, Moorjani P, Luo Y, Mallick S, Rohland N, Zhan Y, Genschoreck T, Webster T, Reich D. Genetics. 2012 Nov;192(3):1065-93.	doi:10.1534/genetics.112.145037	PMCID: PMC3522152	Druze	..	Israel	32	35
HGDP00567	PattersonGenetics2012	Ancient admixture in human history. Patterson N, Moorjani P, Luo Y, Mallick S, Rohland N, Zhan Y, Genschoreck T, Webster T, Reich D. Genetics. 2012 Nov;192(3):1065-93.	doi:10.1534/genetics.112.145037	PMCID: PMC3522152	Druze	..	Israel	32	35
HGDP00568	PattersonGenetics2012	Ancient admixture in human history. Patterson N, Moorjani P, Luo Y, Mallick S, Rohland N, Zhan Y, Genschoreck T, Webster T, Reich D. Genetics. 2012 Nov;192(3):1065-93.	doi:10.1534/genetics.112.145037	PMCID: PMC3522152	Druze	..	Israel	32	35
HGDP00569	PattersonGenetics2012	Ancient admixture in human history. Patterson N, Moorjani P, Luo Y, Mallick S, Rohland N, Zhan Y, Genschoreck T, Webster T, Reich D. Genetics. 2012 Nov;192(3):1065-93.	doi:10.1534/genetics.112.145037	PMCID: PMC3522152	Druze	..	Israel	32	35
HGDP00571	PattersonGenetics2012	Ancient admixture in human history. Patterson N, Moorjani P, Luo Y, Mallick S, Rohland N, Zhan Y, Genschoreck T, Webster T, Reich D. Genetics. 2012 Nov;192(3):1065-93.	doi:10.1534/genetics.112.145037	PMCID: PMC3522152	Druze	..	Israel	32	35
HGDP00572	PattersonGenetics2012	Ancient admixture in human history. Patterson N, Moorjani P, Luo Y, Mallick S, Rohland N, Zhan Y, Genschoreck T, Webster T, Reich D. Genetics. 2012 Nov;192(3):1065-93.	doi:10.1534/genetics.112.145037	PMCID: PMC3522152	Druze	..	Israel	32	35
HGDP00573	PattersonGenetics2012	Ancient admixture in human history. Patterson N, Moorjani P, Luo Y, Mallick S, Rohland N, Zhan Y, Genschoreck T, Webster T, Reich D. Genetics. 2012 Nov;192(3):1065-93.	doi:10.1534/genetics.112.145037	PMCID: PMC3522152	Druze	..	Israel	32	35
HGDP00574	PattersonGenetics2012	Ancient admixture in human history. Patterson N, Moorjani P, Luo Y, Mallick S, Rohland N, Zhan Y, Genschoreck T, Webster T, Reich D. Genetics. 2012 Nov;192(3):1065-93.	doi:10.1534/genetics.112.145037	PMCID: PMC3522152	Druze	..	Israel	32	35
HGDP00575	PattersonGenetics2012	Ancient admixture in human history. Patterson N, Moorjani P, Luo Y, Mallick S, Rohland N, Zhan Y, Genschoreck T, Webster T, Reich D. Genetics. 2012 Nov;192(3):1065-93.	doi:10.1534/genetics.112.145037	PMCID: PMC3522152	Druze	..	Israel	32	35
HGDP00577	PattersonGenetics2012	Ancient admixture in human history. Patterson N, Moorjani P, Luo Y, Mallick S, Rohland N, Zhan Y, Genschoreck T, Webster T, Reich D. Genetics. 2012 Nov;192(3):1065-93.	doi:10.1534/genetics.112.145037	PMCID: PMC3522152	Druze	..	Israel	32	35
HGDP00578	PattersonGenetics2012	Ancient admixture in human history. Patterson N, Moorjani P, Luo Y, Mallick S, Rohland N, Zhan Y, Genschoreck T, Webster T, Reich D. Genetics. 2012 Nov;192(3):1065-93.	doi:10.1534/genetics.112.145037	PMCID: PMC3522152	Druze	..	Israel	32	35
HGDP00579	PattersonGenetics2012	Ancient admixture in human history. Patterson N, Moorjani P, Luo Y, Mallick S, Rohland N, Zhan Y, Genschoreck T, Webster T, Reich D. Genetics. 2012 Nov;192(3):1065-93.	doi:10.1534/genetics.112.145037	PMCID: PMC3522152	Druze	..	Israel	32	35
HGDP00580	PattersonGenetics2012	Ancient admixture in human history. Patterson N, Moorjani P, Luo Y, Mallick S, Rohland N, Zhan Y, Genschoreck T, Webster T, Reich D. Genetics. 2012 Nov;192(3):1065-93.	doi:10.1534/genetics.112.145037	PMCID: PMC3522152	Druze	..	Israel	32	35
HGDP00582	PattersonGenetics2012	Ancient admixture in human history. Patterson N, Moorjani P, Luo Y, Mallick S, Rohland N, Zhan Y, Genschoreck T, Webster T, Reich D. Genetics. 2012 Nov;192(3):1065-93.	doi:10.1534/genetics.112.145037	PMCID: PMC3522152	Druze	..	Israel	32	35
HGDP00583	PattersonGenetics2012	Ancient admixture in human history. Patterson N, Moorjani P, Luo Y, Mallick S, Rohland N, Zhan Y, Genschoreck T, Webster T, Reich D. Genetics. 2012 Nov;192(3):1065-93.	doi:10.1534/genetics.112.145037	PMCID: PMC3522152	Druze	..	Israel	32	35
HGDP00584	PattersonGenetics2012	Ancient admixture in human history. Patterson N, Moorjani P, Luo Y, Mallick S, Rohland N, Zhan Y, Genschoreck T, Webster T, Reich D. Genetics. 2012 Nov;192(3):1065-93.	doi:10.1534/genetics.112.145037	PMCID: PMC3522152	Druze	..	Israel	32	35
HGDP00586	PattersonGenetics2012	Ancient admixture in human history. Patterson N, Moorjani P, Luo Y, Mallick S, Rohland N, Zhan Y, Genschoreck T, Webster T, Reich D. Genetics. 2012 Nov;192(3):1065-93.	doi:10.1534/genetics.112.145037	PMCID: PMC3522152	Druze	..	Israel	32	35
HGDP00587	PattersonGenetics2012	Ancient admixture in human history. Patterson N, Moorjani P, Luo Y, Mallick S, Rohland N, Zhan Y, Genschoreck T, Webster T, Reich D. Genetics. 2012 Nov;192(3):1065-93.	doi:10.1534/genetics.112.145037	PMCID: PMC3522152	Druze	..	Israel	32	35
HGDP00588	PattersonGenetics2012	Ancient admixture in human history. Patterson N, Moorjani P, Luo Y, Mallick S, Rohland N, Zhan Y, Genschoreck T, Webster T, Reich D. Genetics. 2012 Nov;192(3):1065-93.	doi:10.1534/genetics.112.145037	PMCID: PMC3522152	Druze	..	Israel	32	35
HGDP00591	PattersonGenetics2012	Ancient admixture in human history. Patterson N, Moorjani P, Luo Y, Mallick S, Rohland N, Zhan Y, Genschoreck T, Webster T, Reich D. Genetics. 2012 Nov;192(3):1065-93.	doi:10.1534/genetics.112.145037	PMCID: PMC3522152	Druze	..	Israel	32	35
HGDP00594	PattersonGenetics2012	Ancient admixture in human history. Patterson N, Moorjani P, Luo Y, Mallick S, Rohland N, Zhan Y, Genschoreck T, Webster T, Reich D. Genetics. 2012 Nov;192(3):1065-93.	doi:10.1534/genetics.112.145037	PMCID: PMC3522152	Druze	..	Israel	32	35
HGDP00595	PattersonGenetics2012	Ancient admixture in human history. Patterson N, Moorjani P, Luo Y, Mallick S, Rohland N, Zhan Y, Genschoreck T, Webster T, Reich D. Genetics. 2012 Nov;192(3):1065-93.	doi:10.1534/genetics.112.145037	PMCID: PMC3522152	Druze	..	Israel	32	35
HGDP00597	PattersonGenetics2012	Ancient admixture in human history. Patterson N, Moorjani P, Luo Y, Mallick S, Rohland N, Zhan Y, Genschoreck T, Webster T, Reich D. Genetics. 2012 Nov;192(3):1065-93.	doi:10.1534/genetics.112.145037	PMCID: PMC3522152	Druze	..	Israel	32	35
HGDP00598	PattersonGenetics2012	Ancient admixture in human history. Patterson N, Moorjani P, Luo Y, Mallick S, Rohland N, Zhan Y, Genschoreck T, Webster T, Reich D. Genetics. 2012 Nov;192(3):1065-93.	doi:10.1534/genetics.112.145037	PMCID: PMC3522152	Druze	..	Israel	32	35
HGDP00599	PattersonGenetics2012	Ancient admixture in human history. Patterson N, Moorjani P, Luo Y, Mallick S, Rohland N, Zhan Y, Genschoreck T, Webster T, Reich D. Genetics. 2012 Nov;192(3):1065-93.	doi:10.1534/genetics.112.145037	PMCID: PMC3522152	Druze	..	Israel	32	35
HGDP00600	PattersonGenetics2012	Ancient admixture in human history. Patterson N, Moorjani P, Luo Y, Mallick S, Rohland N, Zhan Y, Genschoreck T, Webster T, Reich D. Genetics. 2012 Nov;192(3):1065-93.	doi:10.1534/genetics.112.145037	PMCID: PMC3522152	Druze	..	Israel	32	35
HGDP00601	PattersonGenetics2012	Ancient admixture in human history. Patterson N, Moorjani P, Luo Y, Mallick S, Rohland N, Zhan Y, Genschoreck T, Webster T, Reich D. Genetics. 2012 Nov;192(3):1065-93.	doi:10.1534/genetics.112.145037	PMCID: PMC3522152	Druze	..	Israel	32	35
HGDP00602	PattersonGenetics2012	Ancient admixture in human history. Patterson N, Moorjani P, Luo Y, Mallick S, Rohland N, Zhan Y, Genschoreck T, Webster T, Reich D. Genetics. 2012 Nov;192(3):1065-93.	doi:10.1534/genetics.112.145037	PMCID: PMC3522152	Druze	..	Israel	32	35
HGDP00604	PattersonGenetics2012	Ancient admixture in human history. Patterson N, Moorjani P, Luo Y, Mallick S, Rohland N, Zhan Y, Genschoreck T, Webster T, Reich D. Genetics. 2012 Nov;192(3):1065-93.	doi:10.1534/genetics.112.145037	PMCID: PMC3522152	Druze	..	Israel	32	35
HGDP00606	PattersonGenetics2012	Ancient admixture in human history. Patterson N, Moorjani P, Luo Y, Mallick S, Rohland N, Zhan Y, Genschoreck T, Webster T, Reich D. Genetics. 2012 Nov;192(3):1065-93.	doi:10.1534/genetics.112.145037	PMCID: PMC3522152	Druze	..	Israel	32	35
HGDP00741	PattersonGenetics2012	Ancient admixture in human history. Patterson N, Moorjani P, Luo Y, Mallick S, Rohland N, Zhan Y, Genschoreck T, Webster T, Reich D. Genetics. 2012 Nov;192(3):1065-93.	doi:10.1534/genetics.112.145037	PMCID: PMC3522152	Ignore_Palestinian	..	Israel	32	35
HGDP00675	PattersonGenetics2012	Ancient admixture in human history. Patterson N, Moorjani P, Luo Y, Mallick S, Rohland N, Zhan Y, Genschoreck T, Webster T, Reich D. Genetics. 2012 Nov;192(3):1065-93.	doi:10.1534/genetics.112.145037	PMCID: PMC3522152	Palestinian	..	Israel	32	35
HGDP00676	PattersonGenetics2012	Ancient admixture in human history. Patterson N, Moorjani P, Luo Y, Mallick S, Rohland N, Zhan Y, Genschoreck T, Webster T, Reich D. Genetics. 2012 Nov;192(3):1065-93.	doi:10.1534/genetics.112.145037	PMCID: PMC3522152	Palestinian	..	Israel	32	35
HGDP00677	PattersonGenetics2012	Ancient admixture in human history. Patterson N, Moorjani P, Luo Y, Mallick S, Rohland N, Zhan Y, Genschoreck T, Webster T, Reich D. Genetics. 2012 Nov;192(3):1065-93.	doi:10.1534/genetics.112.145037	PMCID: PMC3522152	Palestinian	..	Israel	32	35
HGDP00679	PattersonGenetics2012	Ancient admixture in human history. Patterson N, Moorjani P, Luo Y, Mallick S, Rohland N, Zhan Y, Genschoreck T, Webster T, Reich D. Genetics. 2012 Nov;192(3):1065-93.	doi:10.1534/genetics.112.145037	PMCID: PMC3522152	Palestinian	..	Israel	32	35
HGDP00680	PattersonGenetics2012	Ancient admixture in human history. Patterson N, Moorjani P, Luo Y, Mallick S, Rohland N, Zhan Y, Genschoreck T, Webster T, Reich D. Genetics. 2012 Nov;192(3):1065-93.	doi:10.1534/genetics.112.145037	PMCID: PMC3522152	Palestinian	..	Israel	32	35
HGDP00683	PattersonGenetics2012	Ancient admixture in human history. Patterson N, Moorjani P, Luo Y, Mallick S, Rohland N, Zhan Y, Genschoreck T, Webster T, Reich D. Genetics. 2012 Nov;192(3):1065-93.	doi:10.1534/genetics.112.145037	PMCID: PMC3522152	Palestinian	..	Israel	32	35
HGDP00684	PattersonGenetics2012	Ancient admixture in human history. Patterson N, Moorjani P, Luo Y, Mallick S, Rohland N, Zhan Y, Genschoreck T, Webster T, Reich D. Genetics. 2012 Nov;192(3):1065-93.	doi:10.1534/genetics.112.145037	PMCID: PMC3522152	Palestinian	..	Israel	32	35
HGDP00686	PattersonGenetics2012	Ancient admixture in human history. Patterson N, Moorjani P, Luo Y, Mallick S, Rohland N, Zhan Y, Genschoreck T, Webster T, Reich D. Genetics. 2012 Nov;192(3):1065-93.	doi:10.1534/genetics.112.145037	PMCID: PMC3522152	Palestinian	..	Israel	32	35
HGDP00688	PattersonGenetics2012	Ancient admixture in human history. Patterson N, Moorjani P, Luo Y, Mallick S, Rohland N, Zhan Y, Genschoreck T, Webster T, Reich D. Genetics. 2012 Nov;192(3):1065-93.	doi:10.1534/genetics.112.145037	PMCID: PMC3522152	Palestinian	..	Israel	32	35
HGDP00689	PattersonGenetics2012	Ancient admixture in human history. Patterson N, Moorjani P, Luo Y, Mallick S, Rohland N, Zhan Y, Genschoreck T, Webster T, Reich D. Genetics. 2012 Nov;192(3):1065-93.	doi:10.1534/genetics.112.145037	PMCID: PMC3522152	Palestinian	..	Israel	32	35
HGDP00690	PattersonGenetics2012	Ancient admixture in human history. Patterson N, Moorjani P, Luo Y, Mallick S, Rohland N, Zhan Y, Genschoreck T, Webster T, Reich D. Genetics. 2012 Nov;192(3):1065-93.	doi:10.1534/genetics.112.145037	PMCID: PMC3522152	Palestinian	..	Israel	32	35
HGDP00691	PattersonGenetics2012	Ancient admixture in human history. Patterson N, Moorjani P, Luo Y, Mallick S, Rohland N, Zhan Y, Genschoreck T, Webster T, Reich D. Genetics. 2012 Nov;192(3):1065-93.	doi:10.1534/genetics.112.145037	PMCID: PMC3522152	Palestinian	..	Israel	32	35
HGDP00694	PattersonGenetics2012	Ancient admixture in human history. Patterson N, Moorjani P, Luo Y, Mallick S, Rohland N, Zhan Y, Genschoreck T, Webster T, Reich D. Genetics. 2012 Nov;192(3):1065-93.	doi:10.1534/genetics.112.145037	PMCID: PMC3522152	Palestinian	..	Israel	32	35
HGDP00696	PattersonGenetics2012	Ancient admixture in human history. Patterson N, Moorjani P, Luo Y, Mallick S, Rohland N, Zhan Y, Genschoreck T, Webster T, Reich D. Genetics. 2012 Nov;192(3):1065-93.	doi:10.1534/genetics.112.145037	PMCID: PMC3522152	Palestinian	..	Israel	32	35
HGDP00697	PattersonGenetics2012	Ancient admixture in human history. Patterson N, Moorjani P, Luo Y, Mallick S, Rohland N, Zhan Y, Genschoreck T, Webster T, Reich D. Genetics. 2012 Nov;192(3):1065-93.	doi:10.1534/genetics.112.145037	PMCID: PMC3522152	Palestinian	..	Israel	32	35
HGDP00698	PattersonGenetics2012	Ancient admixture in human history. Patterson N, Moorjani P, Luo Y, Mallick S, Rohland N, Zhan Y, Genschoreck T, Webster T, Reich D. Genetics. 2012 Nov;192(3):1065-93.	doi:10.1534/genetics.112.145037	PMCID: PMC3522152	Palestinian	..	Israel	32	35
HGDP00699	PattersonGenetics2012	Ancient admixture in human history. Patterson N, Moorjani P, Luo Y, Mallick S, Rohland N, Zhan Y, Genschoreck T, Webster T, Reich D. Genetics. 2012 Nov;192(3):1065-93.	doi:10.1534/genetics.112.145037	PMCID: PMC3522152	Palestinian	..	Israel	32	35
HGDP00700	PattersonGenetics2012	Ancient admixture in human history. Patterson N, Moorjani P, Luo Y, Mallick S, Rohland N, Zhan Y, Genschoreck T, Webster T, Reich D. Genetics. 2012 Nov;192(3):1065-93.	doi:10.1534/genetics.112.145037	PMCID: PMC3522152	Palestinian	..	Israel	32	35
HGDP00722	PattersonGenetics2012	Ancient admixture in human history. Patterson N, Moorjani P, Luo Y, Mallick S, Rohland N, Zhan Y, Genschoreck T, Webster T, Reich D. Genetics. 2012 Nov;192(3):1065-93.	doi:10.1534/genetics.112.145037	PMCID: PMC3522152	Palestinian	..	Israel	32	35
HGDP00724	PattersonGenetics2012	Ancient admixture in human history. Patterson N, Moorjani P, Luo Y, Mallick S, Rohland N, Zhan Y, Genschoreck T, Webster T, Reich D. Genetics. 2012 Nov;192(3):1065-93.	doi:10.1534/genetics.112.145037	PMCID: PMC3522152	Palestinian	..	Israel	32	35
HGDP00725	PattersonGenetics2012	Ancient admixture in human history. Patterson N, Moorjani P, Luo Y, Mallick S, Rohland N, Zhan Y, Genschoreck T, Webster T, Reich D. Genetics. 2012 Nov;192(3):1065-93.	doi:10.1534/genetics.112.145037	PMCID: PMC3522152	Palestinian	..	Israel	32	35
HGDP00726	PattersonGenetics2012	Ancient admixture in human history. Patterson N, Moorjani P, Luo Y, Mallick S, Rohland N, Zhan Y, Genschoreck T, Webster T, Reich D. Genetics. 2012 Nov;192(3):1065-93.	doi:10.1534/genetics.112.145037	PMCID: PMC3522152	Palestinian	..	Israel	32	35
HGDP00727	PattersonGenetics2012	Ancient admixture in human history. Patterson N, Moorjani P, Luo Y, Mallick S, Rohland N, Zhan Y, Genschoreck T, Webster T, Reich D. Genetics. 2012 Nov;192(3):1065-93.	doi:10.1534/genetics.112.145037	PMCID: PMC3522152	Palestinian	..	Israel	32	35
HGDP00729	PattersonGenetics2012	Ancient admixture in human history. Patterson N, Moorjani P, Luo Y, Mallick S, Rohland N, Zhan Y, Genschoreck T, Webster T, Reich D. Genetics. 2012 Nov;192(3):1065-93.	doi:10.1534/genetics.112.145037	PMCID: PMC3522152	Palestinian	..	Israel	32	35
HGDP00730	PattersonGenetics2012	Ancient admixture in human history. Patterson N, Moorjani P, Luo Y, Mallick S, Rohland N, Zhan Y, Genschoreck T, Webster T, Reich D. Genetics. 2012 Nov;192(3):1065-93.	doi:10.1534/genetics.112.145037	PMCID: PMC3522152	Palestinian	..	Israel	32	35
HGDP00732	PattersonGenetics2012	Ancient admixture in human history. Patterson N, Moorjani P, Luo Y, Mallick S, Rohland N, Zhan Y, Genschoreck T, Webster T, Reich D. Genetics. 2012 Nov;192(3):1065-93.	doi:10.1534/genetics.112.145037	PMCID: PMC3522152	Palestinian	..	Israel	32	35
HGDP00733	PattersonGenetics2012	Ancient admixture in human history. Patterson N, Moorjani P, Luo Y, Mallick S, Rohland N, Zhan Y, Genschoreck T, Webster T, Reich D. Genetics. 2012 Nov;192(3):1065-93.	doi:10.1534/genetics.112.145037	PMCID: PMC3522152	Palestinian	..	Israel	32	35
HGDP00734	PattersonGenetics2012	Ancient admixture in human history. Patterson N, Moorjani P, Luo Y, Mallick S, Rohland N, Zhan Y, Genschoreck T, Webster T, Reich D. Genetics. 2012 Nov;192(3):1065-93.	doi:10.1534/genetics.112.145037	PMCID: PMC3522152	Palestinian	..	Israel	32	35
HGDP00735	PattersonGenetics2012	Ancient admixture in human history. Patterson N, Moorjani P, Luo Y, Mallick S, Rohland N, Zhan Y, Genschoreck T, Webster T, Reich D. Genetics. 2012 Nov;192(3):1065-93.	doi:10.1534/genetics.112.145037	PMCID: PMC3522152	Palestinian	..	Israel	32	35
HGDP00736	PattersonGenetics2012	Ancient admixture in human history. Patterson N, Moorjani P, Luo Y, Mallick S, Rohland N, Zhan Y, Genschoreck T, Webster T, Reich D. Genetics. 2012 Nov;192(3):1065-93.	doi:10.1534/genetics.112.145037	PMCID: PMC3522152	Palestinian	..	Israel	32	35
HGDP00737	PattersonGenetics2012	Ancient admixture in human history. Patterson N, Moorjani P, Luo Y, Mallick S, Rohland N, Zhan Y, Genschoreck T, Webster T, Reich D. Genetics. 2012 Nov;192(3):1065-93.	doi:10.1534/genetics.112.145037	PMCID: PMC3522152	Palestinian	..	Israel	32	35
HGDP00739	PattersonGenetics2012	Ancient admixture in human history. Patterson N, Moorjani P, Luo Y, Mallick S, Rohland N, Zhan Y, Genschoreck T, Webster T, Reich D. Genetics. 2012 Nov;192(3):1065-93.	doi:10.1534/genetics.112.145037	PMCID: PMC3522152	Palestinian	..	Israel	32	35
HGDP00740	PattersonGenetics2012	Ancient admixture in human history. Patterson N, Moorjani P, Luo Y, Mallick S, Rohland N, Zhan Y, Genschoreck T, Webster T, Reich D. Genetics. 2012 Nov;192(3):1065-93.	doi:10.1534/genetics.112.145037	PMCID: PMC3522152	Palestinian	..	Israel	32	35
HGDP00745	PattersonGenetics2012	Ancient admixture in human history. Patterson N, Moorjani P, Luo Y, Mallick S, Rohland N, Zhan Y, Genschoreck T, Webster T, Reich D. Genetics. 2012 Nov;192(3):1065-93.	doi:10.1534/genetics.112.145037	PMCID: PMC3522152	Palestinian	..	Israel	32	35
HGDP00685	PattersonGenetics2012	Ancient admixture in human history. Patterson N, Moorjani P, Luo Y, Mallick S, Rohland N, Zhan Y, Genschoreck T, Webster T, Reich D. Genetics. 2012 Nov;192(3):1065-93.	doi:10.1534/genetics.112.145037	PMCID: PMC3522152	Palestinian_oAfrican	..	Israel	32	35
HGDP00687	PattersonGenetics2012	Ancient admixture in human history. Patterson N, Moorjani P, Luo Y, Mallick S, Rohland N, Zhan Y, Genschoreck T, Webster T, Reich D. Genetics. 2012 Nov;192(3):1065-93.	doi:10.1534/genetics.112.145037	PMCID: PMC3522152	Palestinian_oAfrican	..	Israel	32	35
HGDP00731	PattersonGenetics2012	Ancient admixture in human history. Patterson N, Moorjani P, Luo Y, Mallick S, Rohland N, Zhan Y, Genschoreck T, Webster T, Reich D. Genetics. 2012 Nov;192(3):1065-93.	doi:10.1534/genetics.112.145037	PMCID: PMC3522152	Palestinian_oAfrican	..	Israel	32	35
HGDP01147	PattersonGenetics2012	Ancient admixture in human history. Patterson N, Moorjani P, Luo Y, Mallick S, Rohland N, Zhan Y, Genschoreck T, Webster T, Reich D. Genetics. 2012 Nov;192(3):1065-93.	doi:10.1534/genetics.112.145037	PMCID: PMC3522152	Italian_North	..	Italy	46	10
HGDP01151	PattersonGenetics2012	Ancient admixture in human history. Patterson N, Moorjani P, Luo Y, Mallick S, Rohland N, Zhan Y, Genschoreck T, Webster T, Reich D. Genetics. 2012 Nov;192(3):1065-93.	doi:10.1534/genetics.112.145037	PMCID: PMC3522152	Italian_North	..	Italy	46	10
HGDP01152	PattersonGenetics2012	Ancient admixture in human history. Patterson N, Moorjani P, Luo Y, Mallick S, Rohland N, Zhan Y, Genschoreck T, Webster T, Reich D. Genetics. 2012 Nov;192(3):1065-93.	doi:10.1534/genetics.112.145037	PMCID: PMC3522152	Italian_North	..	Italy	46	10
HGDP01153	PattersonGenetics2012	Ancient admixture in human history. Patterson N, Moorjani P, Luo Y, Mallick S, Rohland N, Zhan Y, Genschoreck T, Webster T, Reich D. Genetics. 2012 Nov;192(3):1065-93.	doi:10.1534/genetics.112.145037	PMCID: PMC3522152	Italian_North	..	Italy	46	10
HGDP01155	PattersonGenetics2012	Ancient admixture in human history. Patterson N, Moorjani P, Luo Y, Mallick S, Rohland N, Zhan Y, Genschoreck T, Webster T, Reich D. Genetics. 2012 Nov;192(3):1065-93.	doi:10.1534/genetics.112.145037	PMCID: PMC3522152	Italian_North	..	Italy	46	10
HGDP01156	PattersonGenetics2012	Ancient admixture in human history. Patterson N, Moorjani P, Luo Y, Mallick S, Rohland N, Zhan Y, Genschoreck T, Webster T, Reich D. Genetics. 2012 Nov;192(3):1065-93.	doi:10.1534/genetics.112.145037	PMCID: PMC3522152	Italian_North	..	Italy	46	10
HGDP01157	PattersonGenetics2012	Ancient admixture in human history. Patterson N, Moorjani P, Luo Y, Mallick S, Rohland N, Zhan Y, Genschoreck T, Webster T, Reich D. Genetics. 2012 Nov;192(3):1065-93.	doi:10.1534/genetics.112.145037	PMCID: PMC3522152	Italian_North	..	Italy	46	10
HGDP01161	PattersonGenetics2012	Ancient admixture in human history. Patterson N, Moorjani P, Luo Y, Mallick S, Rohland N, Zhan Y, Genschoreck T, Webster T, Reich D. Genetics. 2012 Nov;192(3):1065-93.	doi:10.1534/genetics.112.145037	PMCID: PMC3522152	Italian_North	..	Italy	43	11
HGDP01162	PattersonGenetics2012	Ancient admixture in human history. Patterson N, Moorjani P, Luo Y, Mallick S, Rohland N, Zhan Y, Genschoreck T, Webster T, Reich D. Genetics. 2012 Nov;192(3):1065-93.	doi:10.1534/genetics.112.145037	PMCID: PMC3522152	Italian_North	..	Italy	43	11
HGDP01163	PattersonGenetics2012	Ancient admixture in human history. Patterson N, Moorjani P, Luo Y, Mallick S, Rohland N, Zhan Y, Genschoreck T, Webster T, Reich D. Genetics. 2012 Nov;192(3):1065-93.	doi:10.1534/genetics.112.145037	PMCID: PMC3522152	Italian_North	..	Italy	43	11
HGDP01164	PattersonGenetics2012	Ancient admixture in human history. Patterson N, Moorjani P, Luo Y, Mallick S, Rohland N, Zhan Y, Genschoreck T, Webster T, Reich D. Genetics. 2012 Nov;192(3):1065-93.	doi:10.1534/genetics.112.145037	PMCID: PMC3522152	Italian_North	..	Italy	43	11
HGDP01166	PattersonGenetics2012	Ancient admixture in human history. Patterson N, Moorjani P, Luo Y, Mallick S, Rohland N, Zhan Y, Genschoreck T, Webster T, Reich D. Genetics. 2012 Nov;192(3):1065-93.	doi:10.1534/genetics.112.145037	PMCID: PMC3522152	Italian_North	..	Italy	43	11
HGDP01167	PattersonGenetics2012	Ancient admixture in human history. Patterson N, Moorjani P, Luo Y, Mallick S, Rohland N, Zhan Y, Genschoreck T, Webster T, Reich D. Genetics. 2012 Nov;192(3):1065-93.	doi:10.1534/genetics.112.145037	PMCID: PMC3522152	Italian_North	..	Italy	43	11
HGDP01168	PattersonGenetics2012	Ancient admixture in human history. Patterson N, Moorjani P, Luo Y, Mallick S, Rohland N, Zhan Y, Genschoreck T, Webster T, Reich D. Genetics. 2012 Nov;192(3):1065-93.	doi:10.1534/genetics.112.145037	PMCID: PMC3522152	Italian_North	..	Italy	43	11
HGDP01169	PattersonGenetics2012	Ancient admixture in human history. Patterson N, Moorjani P, Luo Y, Mallick S, Rohland N, Zhan Y, Genschoreck T, Webster T, Reich D. Genetics. 2012 Nov;192(3):1065-93.	doi:10.1534/genetics.112.145037	PMCID: PMC3522152	Italian_North	..	Italy	43	11
HGDP01171	PattersonGenetics2012	Ancient admixture in human history. Patterson N, Moorjani P, Luo Y, Mallick S, Rohland N, Zhan Y, Genschoreck T, Webster T, Reich D. Genetics. 2012 Nov;192(3):1065-93.	doi:10.1534/genetics.112.145037	PMCID: PMC3522152	Italian_North	..	Italy	46	10
HGDP01172	PattersonGenetics2012	Ancient admixture in human history. Patterson N, Moorjani P, Luo Y, Mallick S, Rohland N, Zhan Y, Genschoreck T, Webster T, Reich D. Genetics. 2012 Nov;192(3):1065-93.	doi:10.1534/genetics.112.145037	PMCID: PMC3522152	Italian_North	..	Italy	46	10
HGDP01173	PattersonGenetics2012	Ancient admixture in human history. Patterson N, Moorjani P, Luo Y, Mallick S, Rohland N, Zhan Y, Genschoreck T, Webster T, Reich D. Genetics. 2012 Nov;192(3):1065-93.	doi:10.1534/genetics.112.145037	PMCID: PMC3522152	Italian_North	..	Italy	46	10
HGDP01174	PattersonGenetics2012	Ancient admixture in human history. Patterson N, Moorjani P, Luo Y, Mallick S, Rohland N, Zhan Y, Genschoreck T, Webster T, Reich D. Genetics. 2012 Nov;192(3):1065-93.	doi:10.1534/genetics.112.145037	PMCID: PMC3522152	Italian_North	..	Italy	46	10
HGDP01177	PattersonGenetics2012	Ancient admixture in human history. Patterson N, Moorjani P, Luo Y, Mallick S, Rohland N, Zhan Y, Genschoreck T, Webster T, Reich D. Genetics. 2012 Nov;192(3):1065-93.	doi:10.1534/genetics.112.145037	PMCID: PMC3522152	Italian_North	..	Italy	46	10
HGDP00672	PattersonGenetics2012	Ancient admixture in human history. Patterson N, Moorjani P, Luo Y, Mallick S, Rohland N, Zhan Y, Genschoreck T, Webster T, Reich D. Genetics. 2012 Nov;192(3):1065-93.	doi:10.1534/genetics.112.145037	PMCID: PMC3522152	Italian_Sardinian	..	Italy	40	9
HGDP01062	PattersonGenetics2012	Ancient admixture in human history. Patterson N, Moorjani P, Luo Y, Mallick S, Rohland N, Zhan Y, Genschoreck T, Webster T, Reich D. Genetics. 2012 Nov;192(3):1065-93.	doi:10.1534/genetics.112.145037	PMCID: PMC3522152	Italian_Sardinian	..	Italy	40	9
BEL57	LazaridisNature2014	Ancient human genomes suggest three ancestral populations for present-day Europeans. Lazaridis I, Patterson N, Mittnik A, Renaud G, Mallick S, Kirsanow K, Sudmant PH, Schraiber JG, Castellano S, Lipson M, Berger B, Economou C, Bollongino R, Fu Q, Bos KI, Nordenfelt S, Li H, de Filippo C, Prüfer K, Sawyer S, Posth C, Haak W, Hallgren F, Fornander E, Rohland N, Delsate D, Francken M, Guinet JM, Wah…	doi:10.1038/nature13673	PMCID: PMC4170574	Italian_South	Belvedere (Cosenza)	Italy	39.37	15.52
ITS4	LazaridisNature2016	Genomic insights into the origin of farming in the ancient Near East. Lazaridis I, Nadel D, Rollefson G, Merrett DC, Rohland N, Mallick S, Fernandes D, Novak M, Gamarra B, Sirak K, Connell S, Stewardson K, Harney E, Fu Q, Gonzalez-Fortes G, Jones ER, Roodenberg SA, Lengyel G, Bocquentin F, Gasparian B, Mongce JM, Gregg M, Eshed V, Mizrahi AS, Meiklejohn C, Gerritsen F, Bejenaru L, Blüher M, Campb…	doi:10.1038/nature19310	PMCID: PMC5003663	Italian_South	Naples	Italy	40.68	14.77
ITS5	LazaridisNature2016	Genomic insights into the origin of farming in the ancient Near East. Lazaridis I, Nadel D, Rollefson G, Merrett DC, Rohland N, Mallick S, Fernandes D, Novak M, Gamarra B, Sirak K, Connell S, Stewardson K, Harney E, Fu Q, Gonzalez-Fortes G, Jones ER, Roodenberg SA, Lengyel G, Bocquentin F, Gasparian B, Mongce JM, Gregg M, Eshed V, Mizrahi AS, Meiklejohn C, Gerritsen F, Bejenaru L, Blüher M, Campb…	doi:10.1038/nature19310	PMCID: PMC5003663	Italian_South	Salerno	Italy	40.39	16.55
ITS7	LazaridisNature2016	Genomic insights into the origin of farming in the ancient Near East. Lazaridis I, Nadel D, Rollefson G, Merrett DC, Rohland N, Mallick S, Fernandes D, Novak M, Gamarra B, Sirak K, Connell S, Stewardson K, Harney E, Fu Q, Gonzalez-Fortes G, Jones ER, Roodenberg SA, Lengyel G, Bocquentin F, Gasparian B, Mongce JM, Gregg M, Eshed V, Mizrahi AS, Meiklejohn C, Gerritsen F, Bejenaru L, Blüher M, Campb…	doi:10.1038/nature19310	PMCID: PMC5003663	Italian_South	Crispiano	Italy	40.85	14.27
HGDP00666	PattersonGenetics2012	Ancient admixture in human history. Patterson N, Moorjani P, Luo Y, Mallick S, Rohland N, Zhan Y, Genschoreck T, Webster T, Reich D. Genetics. 2012 Nov;192(3):1065-93.	doi:10.1534/genetics.112.145037	PMCID: PMC3522152	Sardinian	..	Italy	40	9
HGDP00667	PattersonGenetics2012	Ancient admixture in human history. Patterson N, Moorjani P, Luo Y, Mallick S, Rohland N, Zhan Y, Genschoreck T, Webster T, Reich D. Genetics. 2012 Nov;192(3):1065-93.	doi:10.1534/genetics.112.145037	PMCID: PMC3522152	Sardinian	..	Italy	40	9
HGDP00668	PattersonGenetics2012	Ancient admixture in human history. Patterson N, Moorjani P, Luo Y, Mallick S, Rohland N, Zhan Y, Genschoreck T, Webster T, Reich D. Genetics. 2012 Nov;192(3):1065-93.	doi:10.1534/genetics.112.145037	PMCID: PMC3522152	Sardinian	..	Italy	40	9
HGDP00669	PattersonGenetics2012	Ancient admixture in human history. Patterson N, Moorjani P, Luo Y, Mallick S, Rohland N, Zhan Y, Genschoreck T, Webster T, Reich D. Genetics. 2012 Nov;192(3):1065-93.	doi:10.1534/genetics.112.145037	PMCID: PMC3522152	Sardinian	..	Italy	40	9
HGDP00670	PattersonGenetics2012	Ancient admixture in human history. Patterson N, Moorjani P, Luo Y, Mallick S, Rohland N, Zhan Y, Genschoreck T, Webster T, Reich D. Genetics. 2012 Nov;192(3):1065-93.	doi:10.1534/genetics.112.145037	PMCID: PMC3522152	Sardinian	..	Italy	40	9
HGDP00671	PattersonGenetics2012	Ancient admixture in human history. Patterson N, Moorjani P, Luo Y, Mallick S, Rohland N, Zhan Y, Genschoreck T, Webster T, Reich D. Genetics. 2012 Nov;192(3):1065-93.	doi:10.1534/genetics.112.145037	PMCID: PMC3522152	Sardinian	..	Italy	40	9
HGDP00673	PattersonGenetics2012	Ancient admixture in human history. Patterson N, Moorjani P, Luo Y, Mallick S, Rohland N, Zhan Y, Genschoreck T, Webster T, Reich D. Genetics. 2012 Nov;192(3):1065-93.	doi:10.1534/genetics.112.145037	PMCID: PMC3522152	Sardinian	..	Italy	40	9
HGDP00674	PattersonGenetics2012	Ancient admixture in human history. Patterson N, Moorjani P, Luo Y, Mallick S, Rohland N, Zhan Y, Genschoreck T, Webster T, Reich D. Genetics. 2012 Nov;192(3):1065-93.	doi:10.1534/genetics.112.145037	PMCID: PMC3522152	Sardinian	..	Italy	40	9
HGDP01063	PattersonGenetics2012	Ancient admixture in human history. Patterson N, Moorjani P, Luo Y, Mallick S, Rohland N, Zhan Y, Genschoreck T, Webster T, Reich D. Genetics. 2012 Nov;192(3):1065-93.	doi:10.1534/genetics.112.145037	PMCID: PMC3522152	Sardinian	..	Italy	40	9
HGDP01064	PattersonGenetics2012	Ancient admixture in human history. Patterson N, Moorjani P, Luo Y, Mallick S, Rohland N, Zhan Y, Genschoreck T, Webster T, Reich D. Genetics. 2012 Nov;192(3):1065-93.	doi:10.1534/genetics.112.145037	PMCID: PMC3522152	Sardinian	..	Italy	40	9
HGDP01065	PattersonGenetics2012	Ancient admixture in human history. Patterson N, Moorjani P, Luo Y, Mallick S, Rohland N, Zhan Y, Genschoreck T, Webster T, Reich D. Genetics. 2012 Nov;192(3):1065-93.	doi:10.1534/genetics.112.145037	PMCID: PMC3522152	Sardinian	..	Italy	40	9
HGDP01066	PattersonGenetics2012	Ancient admixture in human history. Patterson N, Moorjani P, Luo Y, Mallick S, Rohland N, Zhan Y, Genschoreck T, Webster T, Reich D. Genetics. 2012 Nov;192(3):1065-93.	doi:10.1534/genetics.112.145037	PMCID: PMC3522152	Sardinian	..	Italy	40	9
HGDP01067	PattersonGenetics2012	Ancient admixture in human history. Patterson N, Moorjani P, Luo Y, Mallick S, Rohland N, Zhan Y, Genschoreck T, Webster T, Reich D. Genetics. 2012 Nov;192(3):1065-93.	doi:10.1534/genetics.112.145037	PMCID: PMC3522152	Sardinian	..	Italy	40	9
HGDP01068	PattersonGenetics2012	Ancient admixture in human history. Patterson N, Moorjani P, Luo Y, Mallick S, Rohland N, Zhan Y, Genschoreck T, Webster T, Reich D. Genetics. 2012 Nov;192(3):1065-93.	doi:10.1534/genetics.112.145037	PMCID: PMC3522152	Sardinian	..	Italy	40	9
HGDP01069	PattersonGenetics2012	Ancient admixture in human history. Patterson N, Moorjani P, Luo Y, Mallick S, Rohland N, Zhan Y, Genschoreck T, Webster T, Reich D. Genetics. 2012 Nov;192(3):1065-93.	doi:10.1534/genetics.112.145037	PMCID: PMC3522152	Sardinian	..	Italy	40	9
HGDP01070	PattersonGenetics2012	Ancient admixture in human history. Patterson N, Moorjani P, Luo Y, Mallick S, Rohland N, Zhan Y, Genschoreck T, Webster T, Reich D. Genetics. 2012 Nov;192(3):1065-93.	doi:10.1534/genetics.112.145037	PMCID: PMC3522152	Sardinian	..	Italy	40	9
HGDP01071	PattersonGenetics2012	Ancient admixture in human history. Patterson N, Moorjani P, Luo Y, Mallick S, Rohland N, Zhan Y, Genschoreck T, Webster T, Reich D. Genetics. 2012 Nov;192(3):1065-93.	doi:10.1534/genetics.112.145037	PMCID: PMC3522152	Sardinian	..	Italy	40	9
HGDP01072	PattersonGenetics2012	Ancient admixture in human history. Patterson N, Moorjani P, Luo Y, Mallick S, Rohland N, Zhan Y, Genschoreck T, Webster T, Reich D. Genetics. 2012 Nov;192(3):1065-93.	doi:10.1534/genetics.112.145037	PMCID: PMC3522152	Sardinian	..	Italy	40	9
HGDP01073	PattersonGenetics2012	Ancient admixture in human history. Patterson N, Moorjani P, Luo Y, Mallick S, Rohland N, Zhan Y, Genschoreck T, Webster T, Reich D. Genetics. 2012 Nov;192(3):1065-93.	doi:10.1534/genetics.112.145037	PMCID: PMC3522152	Sardinian	..	Italy	40	9
HGDP01074	PattersonGenetics2012	Ancient admixture in human history. Patterson N, Moorjani P, Luo Y, Mallick S, Rohland N, Zhan Y, Genschoreck T, Webster T, Reich D. Genetics. 2012 Nov;192(3):1065-93.	doi:10.1534/genetics.112.145037	PMCID: PMC3522152	Sardinian	..	Italy	40	9
HGDP01075	PattersonGenetics2012	Ancient admixture in human history. Patterson N, Moorjani P, Luo Y, Mallick S, Rohland N, Zhan Y, Genschoreck T, Webster T, Reich D. Genetics. 2012 Nov;192(3):1065-93.	doi:10.1534/genetics.112.145037	PMCID: PMC3522152	Sardinian	..	Italy	40	9
HGDP01076	PattersonGenetics2012	Ancient admixture in human history. Patterson N, Moorjani P, Luo Y, Mallick S, Rohland N, Zhan Y, Genschoreck T, Webster T, Reich D. Genetics. 2012 Nov;192(3):1065-93.	doi:10.1534/genetics.112.145037	PMCID: PMC3522152	Sardinian	..	Italy	40	9
HGDP01077	PattersonGenetics2012	Ancient admixture in human history. Patterson N, Moorjani P, Luo Y, Mallick S, Rohland N, Zhan Y, Genschoreck T, Webster T, Reich D. Genetics. 2012 Nov;192(3):1065-93.	doi:10.1534/genetics.112.145037	PMCID: PMC3522152	Sardinian	..	Italy	40	9
HGDP01078	PattersonGenetics2012	Ancient admixture in human history. Patterson N, Moorjani P, Luo Y, Mallick S, Rohland N, Zhan Y, Genschoreck T, Webster T, Reich D. Genetics. 2012 Nov;192(3):1065-93.	doi:10.1534/genetics.112.145037	PMCID: PMC3522152	Sardinian	..	Italy	40	9
HGDP01079	PattersonGenetics2012	Ancient admixture in human history. Patterson N, Moorjani P, Luo Y, Mallick S, Rohland N, Zhan Y, Genschoreck T, Webster T, Reich D. Genetics. 2012 Nov;192(3):1065-93.	doi:10.1534/genetics.112.145037	PMCID: PMC3522152	Sardinian	..	Italy	40	9
TP08	LazaridisNature2014	Ancient human genomes suggest three ancestral populations for present-day Europeans. Lazaridis I, Patterson N, Mittnik A, Renaud G, Mallick S, Kirsanow K, Sudmant PH, Schraiber JG, Castellano S, Lipson M, Berger B, Economou C, Bollongino R, Fu Q, Bos KI, Nordenfelt S, Li H, de Filippo C, Prüfer K, Sawyer S, Posth C, Haak W, Hallgren F, Fornander E, Rohland N, Delsate D, Francken M, Guinet JM, Wah…	doi:10.1038/nature13673	PMCID: PMC4170574	Sicilian	Trapani	Italy	38.019	12.515
SR23	LazaridisNature2014	Ancient human genomes suggest three ancestral populations for present-day Europeans. Lazaridis I, Patterson N, Mittnik A, Renaud G, Mallick S, Kirsanow K, Sudmant PH, Schraiber JG, Castellano S, Lipson M, Berger B, Economou C, Bollongino R, Fu Q, Bos KI, Nordenfelt S, Li H, de Filippo C, Prüfer K, Sawyer S, Posth C, Haak W, Hallgren F, Fornander E, Rohland N, Delsate D, Francken M, Guinet JM, Wah…	doi:10.1038/nature13673	PMCID: PMC4170574	Sicilian	Siracusa	Italy	37.067	15.267
TP05	LazaridisNature2014	Ancient human genomes suggest three ancestral populations for present-day Europeans. Lazaridis I, Patterson N, Mittnik A, Renaud G, Mallick S, Kirsanow K, Sudmant PH, Schraiber JG, Castellano S, Lipson M, Berger B, Economou C, Bollongino R, Fu Q, Bos KI, Nordenfelt S, Li H, de Filippo C, Prüfer K, Sawyer S, Posth C, Haak W, Hallgren F, Fornander E, Rohland N, Delsate D, Francken M, Guinet JM, Wah…	doi:10.1038/nature13673	PMCID: PMC4170574	Sicilian	Trapani	Italy	38.019	12.515
SR60	LazaridisNature2014	Ancient human genomes suggest three ancestral populations for present-day Europeans. Lazaridis I, Patterson N, Mittnik A, Renaud G, Mallick S, Kirsanow K, Sudmant PH, Schraiber JG, Castellano S, Lipson M, Berger B, Economou C, Bollongino R, Fu Q, Bos KI, Nordenfelt S, Li H, de Filippo C, Prüfer K, Sawyer S, Posth C, Haak W, Hallgren F, Fornander E, Rohland N, Delsate D, Francken M, Guinet JM, Wah…	doi:10.1038/nature13673	PMCID: PMC4170574	Sicilian	Siracusa	Italy	37.067	15.267
TP06	LazaridisNature2014	Ancient human genomes suggest three ancestral populations for present-day Europeans. Lazaridis I, Patterson N, Mittnik A, Renaud G, Mallick S, Kirsanow K, Sudmant PH, Schraiber JG, Castellano S, Lipson M, Berger B, Economou C, Bollongino R, Fu Q, Bos KI, Nordenfelt S, Li H, de Filippo C, Prüfer K, Sawyer S, Posth C, Haak W, Hallgren F, Fornander E, Rohland N, Delsate D, Francken M, Guinet JM, Wah…	doi:10.1038/nature13673	PMCID: PMC4170574	Sicilian	Trapani	Italy	38.019	12.515
TP07	LazaridisNature2014	Ancient human genomes suggest three ancestral populations for present-day Europeans. Lazaridis I, Patterson N, Mittnik A, Renaud G, Mallick S, Kirsanow K, Sudmant PH, Schraiber JG, Castellano S, Lipson M, Berger B, Economou C, Bollongino R, Fu Q, Bos KI, Nordenfelt S, Li H, de Filippo C, Prüfer K, Sawyer S, Posth C, Haak W, Hallgren F, Fornander E, Rohland N, Delsate D, Francken M, Guinet JM, Wah…	doi:10.1038/nature13673	PMCID: PMC4170574	Sicilian	Trapani	Italy	38.019	12.515
TP04	LazaridisNature2014	Ancient human genomes suggest three ancestral populations for present-day Europeans. Lazaridis I, Patterson N, Mittnik A, Renaud G, Mallick S, Kirsanow K, Sudmant PH, Schraiber JG, Castellano S, Lipson M, Berger B, Economou C, Bollongino R, Fu Q, Bos KI, Nordenfelt S, Li H, de Filippo C, Prüfer K, Sawyer S, Posth C, Haak W, Hallgren F, Fornander E, Rohland N, Delsate D, Francken M, Guinet JM, Wah…	doi:10.1038/nature13673	PMCID: PMC4170574	Sicilian	Trapani	Italy	38.019	12.515
TP25	LazaridisNature2014	Ancient human genomes suggest three ancestral populations for present-day Europeans. Lazaridis I, Patterson N, Mittnik A, Renaud G, Mallick S, Kirsanow K, Sudmant PH, Schraiber JG, Castellano S, Lipson M, Berger B, Economou C, Bollongino R, Fu Q, Bos KI, Nordenfelt S, Li H, de Filippo C, Prüfer K, Sawyer S, Posth C, Haak W, Hallgren F, Fornander E, Rohland N, Delsate D, Francken M, Guinet JM, Wah…	doi:10.1038/nature13673	PMCID: PMC4170574	Sicilian	Trapani	Italy	38.019	12.515
SR48R	LazaridisNature2014	Ancient human genomes suggest three ancestral populations for present-day Europeans. Lazaridis I, Patterson N, Mittnik A, Renaud G, Mallick S, Kirsanow K, Sudmant PH, Schraiber JG, Castellano S, Lipson M, Berger B, Economou C, Bollongino R, Fu Q, Bos KI, Nordenfelt S, Li H, de Filippo C, Prüfer K, Sawyer S, Posth C, Haak W, Hallgren F, Fornander E, Rohland N, Delsate D, Francken M, Guinet JM, Wah…	doi:10.1038/nature13673	PMCID: PMC4170574	Sicilian	Siracusa	Italy	37.067	15.267
SR44	LazaridisNature2014	Ancient human genomes suggest three ancestral populations for present-day Europeans. Lazaridis I, Patterson N, Mittnik A, Renaud G, Mallick S, Kirsanow K, Sudmant PH, Schraiber JG, Castellano S, Lipson M, Berger B, Economou C, Bollongino R, Fu Q, Bos KI, Nordenfelt S, Li H, de Filippo C, Prüfer K, Sawyer S, Posth C, Haak W, Hallgren F, Fornander E, Rohland N, Delsate D, Francken M, Guinet JM, Wah…	doi:10.1038/nature13673	PMCID: PMC4170574	Sicilian	Siracusa	Italy	37.067	15.267
SR64	LazaridisNature2014	Ancient human genomes suggest three ancestral populations for present-day Europeans. Lazaridis I, Patterson N, Mittnik A, Renaud G, Mallick S, Kirsanow K, Sudmant PH, Schraiber JG, Castellano S, Lipson M, Berger B, Economou C, Bollongino R, Fu Q, Bos KI, Nordenfelt S, Li H, de Filippo C, Prüfer K, Sawyer S, Posth C, Haak W, Hallgren F, Fornander E, Rohland N, Delsate D, Francken M, Guinet JM, Wah…	doi:10.1038/nature13673	PMCID: PMC4170574	Sicilian	Siracusa	Italy	37.067	15.267
Jordan543	LazaridisNature2014	Ancient human genomes suggest three ancestral populations for present-day Europeans. Lazaridis I, Patterson N, Mittnik A, Renaud G, Mallick S, Kirsanow K, Sudmant PH, Schraiber JG, Castellano S, Lipson M, Berger B, Economou C, Bollongino R, Fu Q, Bos KI, Nordenfelt S, Li H, de Filippo C, Prüfer K, Sawyer S, Posth C, Haak W, Hallgren F, Fornander E, Rohland N, Delsate D, Francken M, Guinet JM, Wah…	doi:10.1038/nature13673	PMCID: PMC4170574	Jordanian	migrants_collected_in_Kuwait	Jordan	32.0546	35.9143
Jordan214	LazaridisNature2014	Ancient human genomes suggest three ancestral populations for present-day Europeans. Lazaridis I, Patterson N, Mittnik A, Renaud G, Mallick S, Kirsanow K, Sudmant PH, Schraiber JG, Castellano S, Lipson M, Berger B, Economou C, Bollongino R, Fu Q, Bos KI, Nordenfelt S, Li H, de Filippo C, Prüfer K, Sawyer S, Posth C, Haak W, Hallgren F, Fornander E, Rohland N, Delsate D, Francken M, Guinet JM, Wah…	doi:10.1038/nature13673	PMCID: PMC4170574	Jordanian	migrants_collected_in_Kuwait	Jordan	32.0546	35.9143
Jordan445	LazaridisNature2014	Ancient human genomes suggest three ancestral populations for present-day Europeans. Lazaridis I, Patterson N, Mittnik A, Renaud G, Mallick S, Kirsanow K, Sudmant PH, Schraiber JG, Castellano S, Lipson M, Berger B, Economou C, Bollongino R, Fu Q, Bos KI, Nordenfelt S, Li H, de Filippo C, Prüfer K, Sawyer S, Posth C, Haak W, Hallgren F, Fornander E, Rohland N, Delsate D, Francken M, Guinet JM, Wah…	doi:10.1038/nature13673	PMCID: PMC4170574	Jordanian	migrants_collected_in_Kuwait	Jordan	32.0546	35.9143
Jordan62	LazaridisNature2014	Ancient human genomes suggest three ancestral populations for present-day Europeans. Lazaridis I, Patterson N, Mittnik A, Renaud G, Mallick S, Kirsanow K, Sudmant PH, Schraiber JG, Castellano S, Lipson M, Berger B, Economou C, Bollongino R, Fu Q, Bos KI, Nordenfelt S, Li H, de Filippo C, Prüfer K, Sawyer S, Posth C, Haak W, Hallgren F, Fornander E, Rohland N, Delsate D, Francken M, Guinet JM, Wah…	doi:10.1038/nature13673	PMCID: PMC4170574	Jordanian	migrants_collected_in_Kuwait	Jordan	32.0546	35.9143
Jordan603	LazaridisNature2014	Ancient human genomes suggest three ancestral populations for present-day Europeans. Lazaridis I, Patterson N, Mittnik A, Renaud G, Mallick S, Kirsanow K, Sudmant PH, Schraiber JG, Castellano S, Lipson M, Berger B, Economou C, Bollongino R, Fu Q, Bos KI, Nordenfelt S, Li H, de Filippo C, Prüfer K, Sawyer S, Posth C, Haak W, Hallgren F, Fornander E, Rohland N, Delsate D, Francken M, Guinet JM, Wah…	doi:10.1038/nature13673	PMCID: PMC4170574	Jordanian	migrants_collected_in_Kuwait	Jordan	32.0546	35.9143
Jordan307	LazaridisNature2014	Ancient human genomes suggest three ancestral populations for present-day Europeans. Lazaridis I, Patterson N, Mittnik A, Renaud G, Mallick S, Kirsanow K, Sudmant PH, Schraiber JG, Castellano S, Lipson M, Berger B, Economou C, Bollongino R, Fu Q, Bos KI, Nordenfelt S, Li H, de Filippo C, Prüfer K, Sawyer S, Posth C, Haak W, Hallgren F, Fornander E, Rohland N, Delsate D, Francken M, Guinet JM, Wah…	doi:10.1038/nature13673	PMCID: PMC4170574	Jordanian	migrants_collected_in_Kuwait	Jordan	32.0546	35.9143
Jordan503	LazaridisNature2014	Ancient human genomes suggest three ancestral populations for present-day Europeans. Lazaridis I, Patterson N, Mittnik A, Renaud G, Mallick S, Kirsanow K, Sudmant PH, Schraiber JG, Castellano S, Lipson M, Berger B, Economou C, Bollongino R, Fu Q, Bos KI, Nordenfelt S, Li H, de Filippo C, Prüfer K, Sawyer S, Posth C, Haak W, Hallgren F, Fornander E, Rohland N, Delsate D, Francken M, Guinet JM, Wah…	doi:10.1038/nature13673	PMCID: PMC4170574	Jordanian	migrants_collected_in_Kuwait	Jordan	32.0546	35.9143
Jordan646	LazaridisNature2014	Ancient human genomes suggest three ancestral populations for present-day Europeans. Lazaridis I, Patterson N, Mittnik A, Renaud G, Mallick S, Kirsanow K, Sudmant PH, Schraiber JG, Castellano S, Lipson M, Berger B, Economou C, Bollongino R, Fu Q, Bos KI, Nordenfelt S, Li H, de Filippo C, Prüfer K, Sawyer S, Posth C, Haak W, Hallgren F, Fornander E, Rohland N, Delsate D, Francken M, Guinet JM, Wah…	doi:10.1038/nature13673	PMCID: PMC4170574	Jordanian	migrants_collected_in_Kuwait	Jordan	32.0546	35.9143
Jordan384	LazaridisNature2014	Ancient human genomes suggest three ancestral populations for present-day Europeans. Lazaridis I, Patterson N, Mittnik A, Renaud G, Mallick S, Kirsanow K, Sudmant PH, Schraiber JG, Castellano S, Lipson M, Berger B, Economou C, Bollongino R, Fu Q, Bos KI, Nordenfelt S, Li H, de Filippo C, Prüfer K, Sawyer S, Posth C, Haak W, Hallgren F, Fornander E, Rohland N, Delsate D, Francken M, Guinet JM, Wah…	doi:10.1038/nature13673	PMCID: PMC4170574	Jordanian	migrants_collected_in_Kuwait	Jordan	32.0546	35.9143
Lebanon5	LazaridisNature2014	Ancient human genomes suggest three ancestral populations for present-day Europeans. Lazaridis I, Patterson N, Mittnik A, Renaud G, Mallick S, Kirsanow K, Sudmant PH, Schraiber JG, Castellano S, Lipson M, Berger B, Economou C, Bollongino R, Fu Q, Bos KI, Nordenfelt S, Li H, de Filippo C, Prüfer K, Sawyer S, Posth C, Haak W, Hallgren F, Fornander E, Rohland N, Delsate D, Francken M, Guinet JM, Wah…	doi:10.1038/nature13673	PMCID: PMC4170574	Lebanese	migrants_collected_in_Kuwait	Lebanon	33.8157	35.5737
Lebanon6	LazaridisNature2014	Ancient human genomes suggest three ancestral populations for present-day Europeans. Lazaridis I, Patterson N, Mittnik A, Renaud G, Mallick S, Kirsanow K, Sudmant PH, Schraiber JG, Castellano S, Lipson M, Berger B, Economou C, Bollongino R, Fu Q, Bos KI, Nordenfelt S, Li H, de Filippo C, Prüfer K, Sawyer S, Posth C, Haak W, Hallgren F, Fornander E, Rohland N, Delsate D, Francken M, Guinet JM, Wah…	doi:10.1038/nature13673	PMCID: PMC4170574	Lebanese	migrants_collected_in_Kuwait	Lebanon	33.8157	35.5737
Lebanon7	LazaridisNature2014	Ancient human genomes suggest three ancestral populations for present-day Europeans. Lazaridis I, Patterson N, Mittnik A, Renaud G, Mallick S, Kirsanow K, Sudmant PH, Schraiber JG, Castellano S, Lipson M, Berger B, Economou C, Bollongino R, Fu Q, Bos KI, Nordenfelt S, Li H, de Filippo C, Prüfer K, Sawyer S, Posth C, Haak W, Hallgren F, Fornander E, Rohland N, Delsate D, Francken M, Guinet JM, Wah…	doi:10.1038/nature13673	PMCID: PMC4170574	Lebanese	migrants_collected_in_Kuwait	Lebanon	33.8157	35.5737
Lebanon8	LazaridisNature2014	Ancient human genomes suggest three ancestral populations for present-day Europeans. Lazaridis I, Patterson N, Mittnik A, Renaud G, Mallick S, Kirsanow K, Sudmant PH, Schraiber JG, Castellano S, Lipson M, Berger B, Economou C, Bollongino R, Fu Q, Bos KI, Nordenfelt S, Li H, de Filippo C, Prüfer K, Sawyer S, Posth C, Haak W, Hallgren F, Fornander E, Rohland N, Delsate D, Francken M, Guinet JM, Wah…	doi:10.1038/nature13673	PMCID: PMC4170574	Lebanese	migrants_collected_in_Kuwait	Lebanon	33.8157	35.5737
Lebanon1	LazaridisNature2014	Ancient human genomes suggest three ancestral populations for present-day Europeans. Lazaridis I, Patterson N, Mittnik A, Renaud G, Mallick S, Kirsanow K, Sudmant PH, Schraiber JG, Castellano S, Lipson M, Berger B, Economou C, Bollongino R, Fu Q, Bos KI, Nordenfelt S, Li H, de Filippo C, Prüfer K, Sawyer S, Posth C, Haak W, Hallgren F, Fornander E, Rohland N, Delsate D, Francken M, Guinet JM, Wah…	doi:10.1038/nature13673	PMCID: PMC4170574	Lebanese	migrants_collected_in_Kuwait	Lebanon	33.8157	35.5737
Lebanon2	LazaridisNature2014	Ancient human genomes suggest three ancestral populations for present-day Europeans. Lazaridis I, Patterson N, Mittnik A, Renaud G, Mallick S, Kirsanow K, Sudmant PH, Schraiber JG, Castellano S, Lipson M, Berger B, Economou C, Bollongino R, Fu Q, Bos KI, Nordenfelt S, Li H, de Filippo C, Prüfer K, Sawyer S, Posth C, Haak W, Hallgren F, Fornander E, Rohland N, Delsate D, Francken M, Guinet JM, Wah…	doi:10.1038/nature13673	PMCID: PMC4170574	Lebanese	migrants_collected_in_Kuwait	Lebanon	33.8157	35.5737
Lebanon3	LazaridisNature2014	Ancient human genomes suggest three ancestral populations for present-day Europeans. Lazaridis I, Patterson N, Mittnik A, Renaud G, Mallick S, Kirsanow K, Sudmant PH, Schraiber JG, Castellano S, Lipson M, Berger B, Economou C, Bollongino R, Fu Q, Bos KI, Nordenfelt S, Li H, de Filippo C, Prüfer K, Sawyer S, Posth C, Haak W, Hallgren F, Fornander E, Rohland N, Delsate D, Francken M, Guinet JM, Wah…	doi:10.1038/nature13673	PMCID: PMC4170574	Lebanese	migrants_collected_in_Kuwait	Lebanon	33.8157	35.5737
Lebanon4	LazaridisNature2014	Ancient human genomes suggest three ancestral populations for present-day Europeans. Lazaridis I, Patterson N, Mittnik A, Renaud G, Mallick S, Kirsanow K, Sudmant PH, Schraiber JG, Castellano S, Lipson M, Berger B, Economou C, Bollongino R, Fu Q, Bos KI, Nordenfelt S, Li H, de Filippo C, Prüfer K, Sawyer S, Posth C, Haak W, Hallgren F, Fornander E, Rohland N, Delsate D, Francken M, Guinet JM, Wah…	doi:10.1038/nature13673	PMCID: PMC4170574	Lebanese	migrants_collected_in_Kuwait	Lebanon	33.8157	35.5737
Lebanese1AQ127	LazaridisNature2016	Genomic insights into the origin of farming in the ancient Near East. Lazaridis I, Nadel D, Rollefson G, Merrett DC, Rohland N, Mallick S, Fernandes D, Novak M, Gamarra B, Sirak K, Connell S, Stewardson K, Harney E, Fu Q, Gonzalez-Fortes G, Jones ER, Roodenberg SA, Lengyel G, Bocquentin F, Gasparian B, Mongce JM, Gregg M, Eshed V, Mizrahi AS, Meiklejohn C, Gerritsen F, Bejenaru L, Blüher M, Campb…	doi:10.1038/nature19310	PMCID: PMC5003663	Lebanese_Christian	Beirut	Lebanon	33.89	35.5
Lebanese1AQ170	LazaridisNature2016	Genomic insights into the origin of farming in the ancient Near East. Lazaridis I, Nadel D, Rollefson G, Merrett DC, Rohland N, Mallick S, Fernandes D, Novak M, Gamarra B, Sirak K, Connell S, Stewardson K, Harney E, Fu Q, Gonzalez-Fortes G, Jones ER, Roodenberg SA, Lengyel G, Bocquentin F, Gasparian B, Mongce JM, Gregg M, Eshed V, Mizrahi AS, Meiklejohn C, Gerritsen F, Bejenaru L, Blüher M, Campb…	doi:10.1038/nature19310	PMCID: PMC5003663	Lebanese_Christian	Beirut	Lebanon	33.89	35.5
Lebanese4AQ115	LazaridisNature2016	Genomic insights into the origin of farming in the ancient Near East. Lazaridis I, Nadel D, Rollefson G, Merrett DC, Rohland N, Mallick S, Fernandes D, Novak M, Gamarra B, Sirak K, Connell S, Stewardson K, Harney E, Fu Q, Gonzalez-Fortes G, Jones ER, Roodenberg SA, Lengyel G, Bocquentin F, Gasparian B, Mongce JM, Gregg M, Eshed V, Mizrahi AS, Meiklejohn C, Gerritsen F, Bejenaru L, Blüher M, Campb…	doi:10.1038/nature19310	PMCID: PMC5003663	Lebanese_Christian	Beirut	Lebanon	33.89	35.5
Lebanese6AQ115	LazaridisNature2016	Genomic insights into the origin of farming in the ancient Near East. Lazaridis I, Nadel D, Rollefson G, Merrett DC, Rohland N, Mallick S, Fernandes D, Novak M, Gamarra B, Sirak K, Connell S, Stewardson K, Harney E, Fu Q, Gonzalez-Fortes G, Jones ER, Roodenberg SA, Lengyel G, Bocquentin F, Gasparian B, Mongce JM, Gregg M, Eshed V, Mizrahi AS, Meiklejohn C, Gerritsen F, Bejenaru L, Blüher M, Campb…	doi:10.1038/nature19310	PMCID: PMC5003663	Lebanese_Christian	Beirut	Lebanon	33.89	35.5
Lebanese6AQ170	LazaridisNature2016	Genomic insights into the origin of farming in the ancient Near East. Lazaridis I, Nadel D, Rollefson G, Merrett DC, Rohland N, Mallick S, Fernandes D, Novak M, Gamarra B, Sirak K, Connell S, Stewardson K, Harney E, Fu Q, Gonzalez-Fortes G, Jones ER, Roodenberg SA, Lengyel G, Bocquentin F, Gasparian B, Mongce JM, Gregg M, Eshed V, Mizrahi AS, Meiklejohn C, Gerritsen F, Bejenaru L, Blüher M, Campb…	doi:10.1038/nature19310	PMCID: PMC5003663	Lebanese_Christian	Beirut	Lebanon	33.89	35.5
Lebanese8AS15	LazaridisNature2016	Genomic insights into the origin of farming in the ancient Near East. Lazaridis I, Nadel D, Rollefson G, Merrett DC, Rohland N, Mallick S, Fernandes D, Novak M, Gamarra B, Sirak K, Connell S, Stewardson K, Harney E, Fu Q, Gonzalez-Fortes G, Jones ER, Roodenberg SA, Lengyel G, Bocquentin F, Gasparian B, Mongce JM, Gregg M, Eshed V, Mizrahi AS, Meiklejohn C, Gerritsen F, Bejenaru L, Blüher M, Campb…	doi:10.1038/nature19310	PMCID: PMC5003663	Lebanese_Christian	Beirut	Lebanon	33.89	35.5
Lebanese10AR37	LazaridisNature2016	Genomic insights into the origin of farming in the ancient Near East. Lazaridis I, Nadel D, Rollefson G, Merrett DC, Rohland N, Mallick S, Fernandes D, Novak M, Gamarra B, Sirak K, Connell S, Stewardson K, Harney E, Fu Q, Gonzalez-Fortes G, Jones ER, Roodenberg SA, Lengyel G, Bocquentin F, Gasparian B, Mongce JM, Gregg M, Eshed V, Mizrahi AS, Meiklejohn C, Gerritsen F, Bejenaru L, Blüher M, Campb…	doi:10.1038/nature19310	PMCID: PMC5003663	Lebanese_Christian	Beirut	Lebanon	33.89	35.5
Lebanese15AR37	LazaridisNature2016	Genomic insights into the origin of farming in the ancient Near East. Lazaridis I, Nadel D, Rollefson G, Merrett DC, Rohland N, Mallick S, Fernandes D, Novak M, Gamarra B, Sirak K, Connell S, Stewardson K, Harney E, Fu Q, Gonzalez-Fortes G, Jones ER, Roodenberg SA, Lengyel G, Bocquentin F, Gasparian B, Mongce JM, Gregg M, Eshed V, Mizrahi AS, Meiklejohn C, Gerritsen F, Bejenaru L, Blüher M, Campb…	doi:10.1038/nature19310	PMCID: PMC5003663	Lebanese_Christian	Beirut	Lebanon	33.89	35.5
Lebanese22BA23	LazaridisNature2016	Genomic insights into the origin of farming in the ancient Near East. Lazaridis I, Nadel D, Rollefson G, Merrett DC, Rohland N, Mallick S, Fernandes D, Novak M, Gamarra B, Sirak K, Connell S, Stewardson K, Harney E, Fu Q, Gonzalez-Fortes G, Jones ER, Roodenberg SA, Lengyel G, Bocquentin F, Gasparian B, Mongce JM, Gregg M, Eshed V, Mizrahi AS, Meiklejohn C, Gerritsen F, Bejenaru L, Blüher M, Campb…	doi:10.1038/nature19310	PMCID: PMC5003663	Lebanese_Christian	Beirut	Lebanon	33.89	35.5
Lebanese2AQ121	LazaridisNature2016	Genomic insights into the origin of farming in the ancient Near East. Lazaridis I, Nadel D, Rollefson G, Merrett DC, Rohland N, Mallick S, Fernandes D, Novak M, Gamarra B, Sirak K, Connell S, Stewardson K, Harney E, Fu Q, Gonzalez-Fortes G, Jones ER, Roodenberg SA, Lengyel G, Bocquentin F, Gasparian B, Mongce JM, Gregg M, Eshed V, Mizrahi AS, Meiklejohn C, Gerritsen F, Bejenaru L, Blüher M, Campb…	doi:10.1038/nature19310	PMCID: PMC5003663	Lebanese_Muslim	Beirut	Lebanon	33.89	35.5
Lebanese2AQ127	LazaridisNature2016	Genomic insights into the origin of farming in the ancient Near East. Lazaridis I, Nadel D, Rollefson G, Merrett DC, Rohland N, Mallick S, Fernandes D, Novak M, Gamarra B, Sirak K, Connell S, Stewardson K, Harney E, Fu Q, Gonzalez-Fortes G, Jones ER, Roodenberg SA, Lengyel G, Bocquentin F, Gasparian B, Mongce JM, Gregg M, Eshed V, Mizrahi AS, Meiklejohn C, Gerritsen F, Bejenaru L, Blüher M, Campb…	doi:10.1038/nature19310	PMCID: PMC5003663	Lebanese_Muslim	Beirut	Lebanon	33.89	35.5
Lebanese6AS15	LazaridisNature2016	Genomic insights into the origin of farming in the ancient Near East. Lazaridis I, Nadel D, Rollefson G, Merrett DC, Rohland N, Mallick S, Fernandes D, Novak M, Gamarra B, Sirak K, Connell S, Stewardson K, Harney E, Fu Q, Gonzalez-Fortes G, Jones ER, Roodenberg SA, Lengyel G, Bocquentin F, Gasparian B, Mongce JM, Gregg M, Eshed V, Mizrahi AS, Meiklejohn C, Gerritsen F, Bejenaru L, Blüher M, Campb…	doi:10.1038/nature19310	PMCID: PMC5003663	Lebanese_Muslim	Beirut	Lebanon	33.89	35.5
Lebanese7AQ150	LazaridisNature2016	Genomic insights into the origin of farming in the ancient Near East. Lazaridis I, Nadel D, Rollefson G, Merrett DC, Rohland N, Mallick S, Fernandes D, Novak M, Gamarra B, Sirak K, Connell S, Stewardson K, Harney E, Fu Q, Gonzalez-Fortes G, Jones ER, Roodenberg SA, Lengyel G, Bocquentin F, Gasparian B, Mongce JM, Gregg M, Eshed V, Mizrahi AS, Meiklejohn C, Gerritsen F, Bejenaru L, Blüher M, Campb…	doi:10.1038/nature19310	PMCID: PMC5003663	Lebanese_Muslim	Beirut	Lebanon	33.89	35.5
Lebanese7AR20	LazaridisNature2016	Genomic insights into the origin of farming in the ancient Near East. Lazaridis I, Nadel D, Rollefson G, Merrett DC, Rohland N, Mallick S, Fernandes D, Novak M, Gamarra B, Sirak K, Connell S, Stewardson K, Harney E, Fu Q, Gonzalez-Fortes G, Jones ER, Roodenberg SA, Lengyel G, Bocquentin F, Gasparian B, Mongce JM, Gregg M, Eshed V, Mizrahi AS, Meiklejohn C, Gerritsen F, Bejenaru L, Blüher M, Campb…	doi:10.1038/nature19310	PMCID: PMC5003663	Lebanese_Muslim	Beirut	Lebanon	33.89	35.5
Lebanese7AR23	LazaridisNature2016	Genomic insights into the origin of farming in the ancient Near East. Lazaridis I, Nadel D, Rollefson G, Merrett DC, Rohland N, Mallick S, Fernandes D, Novak M, Gamarra B, Sirak K, Connell S, Stewardson K, Harney E, Fu Q, Gonzalez-Fortes G, Jones ER, Roodenberg SA, Lengyel G, Bocquentin F, Gasparian B, Mongce JM, Gregg M, Eshed V, Mizrahi AS, Meiklejohn C, Gerritsen F, Bejenaru L, Blüher M, Campb…	doi:10.1038/nature19310	PMCID: PMC5003663	Lebanese_Muslim	Beirut	Lebanon	33.89	35.5
Lebanese10AQ127	LazaridisNature2016	Genomic insights into the origin of farming in the ancient Near East. Lazaridis I, Nadel D, Rollefson G, Merrett DC, Rohland N, Mallick S, Fernandes D, Novak M, Gamarra B, Sirak K, Connell S, Stewardson K, Harney E, Fu Q, Gonzalez-Fortes G, Jones ER, Roodenberg SA, Lengyel G, Bocquentin F, Gasparian B, Mongce JM, Gregg M, Eshed V, Mizrahi AS, Meiklejohn C, Gerritsen F, Bejenaru L, Blüher M, Campb…	doi:10.1038/nature19310	PMCID: PMC5003663	Lebanese_Muslim	Beirut	Lebanon	33.89	35.5
Lebanese11AS14	LazaridisNature2016	Genomic insights into the origin of farming in the ancient Near East. Lazaridis I, Nadel D, Rollefson G, Merrett DC, Rohland N, Mallick S, Fernandes D, Novak M, Gamarra B, Sirak K, Connell S, Stewardson K, Harney E, Fu Q, Gonzalez-Fortes G, Jones ER, Roodenberg SA, Lengyel G, Bocquentin F, Gasparian B, Mongce JM, Gregg M, Eshed V, Mizrahi AS, Meiklejohn C, Gerritsen F, Bejenaru L, Blüher M, Campb…	doi:10.1038/nature19310	PMCID: PMC5003663	Lebanese_Muslim	Beirut	Lebanon	33.89	35.5
Lebanese20AR21	LazaridisNature2016	Genomic insights into the origin of farming in the ancient Near East. Lazaridis I, Nadel D, Rollefson G, Merrett DC, Rohland N, Mallick S, Fernandes D, Novak M, Gamarra B, Sirak K, Connell S, Stewardson K, Harney E, Fu Q, Gonzalez-Fortes G, Jones ER, Roodenberg SA, Lengyel G, Bocquentin F, Gasparian B, Mongce JM, Gregg M, Eshed V, Mizrahi AS, Meiklejohn C, Gerritsen F, Bejenaru L, Blüher M, Campb…	doi:10.1038/nature19310	PMCID: PMC5003663	Lebanese_Muslim	Beirut	Lebanon	33.89	35.5
Lebanese24AR27	LazaridisNature2016	Genomic insights into the origin of farming in the ancient Near East. Lazaridis I, Nadel D, Rollefson G, Merrett DC, Rohland N, Mallick S, Fernandes D, Novak M, Gamarra B, Sirak K, Connell S, Stewardson K, Harney E, Fu Q, Gonzalez-Fortes G, Jones ER, Roodenberg SA, Lengyel G, Bocquentin F, Gasparian B, Mongce JM, Gregg M, Eshed V, Mizrahi AS, Meiklejohn C, Gerritsen F, Bejenaru L, Blüher M, Campb…	doi:10.1038/nature19310	PMCID: PMC5003663	Lebanese_Muslim	Beirut	Lebanon	33.89	35.5
Lebanese30AR21	LazaridisNature2016	Genomic insights into the origin of farming in the ancient Near East. Lazaridis I, Nadel D, Rollefson G, Merrett DC, Rohland N, Mallick S, Fernandes D, Novak M, Gamarra B, Sirak K, Connell S, Stewardson K, Harney E, Fu Q, Gonzalez-Fortes G, Jones ER, Roodenberg SA, Lengyel G, Bocquentin F, Gasparian B, Mongce JM, Gregg M, Eshed V, Mizrahi AS, Meiklejohn C, Gerritsen F, Bejenaru L, Blüher M, Campb…	doi:10.1038/nature19310	PMCID: PMC5003663	Lebanese_Muslim	Beirut	Lebanon	33.89	35.5
LibyanJew1438	LazaridisNature2014	Ancient human genomes suggest three ancestral populations for present-day Europeans. Lazaridis I, Patterson N, Mittnik A, Renaud G, Mallick S, Kirsanow K, Sudmant PH, Schraiber JG, Castellano S, Lipson M, Berger B, Economou C, Bollongino R, Fu Q, Bos KI, Nordenfelt S, Li H, de Filippo C, Prüfer K, Sawyer S, Posth C, Haak W, Hallgren F, Fornander E, Rohland N, Delsate D, Francken M, Guinet JM, Wah…	doi:10.1038/nature13673	PMCID: PMC4170574	Jew_Libyan	migrants_collected_in_Israel	Libya	32.9167	13.1833
LibyanJew1601	LazaridisNature2014	Ancient human genomes suggest three ancestral populations for present-day Europeans. Lazaridis I, Patterson N, Mittnik A, Renaud G, Mallick S, Kirsanow K, Sudmant PH, Schraiber JG, Castellano S, Lipson M, Berger B, Economou C, Bollongino R, Fu Q, Bos KI, Nordenfelt S, Li H, de Filippo C, Prüfer K, Sawyer S, Posth C, Haak W, Hallgren F, Fornander E, Rohland N, Delsate D, Francken M, Guinet JM, Wah…	doi:10.1038/nature13673	PMCID: PMC4170574	Jew_Libyan	migrants_collected_in_Israel	Libya	32.9167	13.1833
LibyanJew1104	LazaridisNature2014	Ancient human genomes suggest three ancestral populations for present-day Europeans. Lazaridis I, Patterson N, Mittnik A, Renaud G, Mallick S, Kirsanow K, Sudmant PH, Schraiber JG, Castellano S, Lipson M, Berger B, Economou C, Bollongino R, Fu Q, Bos KI, Nordenfelt S, Li H, de Filippo C, Prüfer K, Sawyer S, Posth C, Haak W, Hallgren F, Fornander E, Rohland N, Delsate D, Francken M, Guinet JM, Wah…	doi:10.1038/nature13673	PMCID: PMC4170574	Jew_Libyan	migrants_collected_in_Israel	Libya	32.9167	13.1833
LibyanJew1462	LazaridisNature2014	Ancient human genomes suggest three ancestral populations for present-day Europeans. Lazaridis I, Patterson N, Mittnik A, Renaud G, Mallick S, Kirsanow K, Sudmant PH, Schraiber JG, Castellano S, Lipson M, Berger B, Economou C, Bollongino R, Fu Q, Bos KI, Nordenfelt S, Li H, de Filippo C, Prüfer K, Sawyer S, Posth C, Haak W, Hallgren F, Fornander E, Rohland N, Delsate D, Francken M, Guinet JM, Wah…	doi:10.1038/nature13673	PMCID: PMC4170574	Jew_Libyan	migrants_collected_in_Israel	Libya	32.9167	13.1833
LibyanJew1263	LazaridisNature2014	Ancient human genomes suggest three ancestral populations for present-day Europeans. Lazaridis I, Patterson N, Mittnik A, Renaud G, Mallick S, Kirsanow K, Sudmant PH, Schraiber JG, Castellano S, Lipson M, Berger B, Economou C, Bollongino R, Fu Q, Bos KI, Nordenfelt S, Li H, de Filippo C, Prüfer K, Sawyer S, Posth C, Haak W, Hallgren F, Fornander E, Rohland N, Delsate D, Francken M, Guinet JM, Wah…	doi:10.1038/nature13673	PMCID: PMC4170574	Jew_Libyan	migrants_collected_in_Israel	Libya	32.9167	13.1833
LibyanJew1611	LazaridisNature2014	Ancient human genomes suggest three ancestral populations for present-day Europeans. Lazaridis I, Patterson N, Mittnik A, Renaud G, Mallick S, Kirsanow K, Sudmant PH, Schraiber JG, Castellano S, Lipson M, Berger B, Economou C, Bollongino R, Fu Q, Bos KI, Nordenfelt S, Li H, de Filippo C, Prüfer K, Sawyer S, Posth C, Haak W, Hallgren F, Fornander E, Rohland N, Delsate D, Francken M, Guinet JM, Wah…	doi:10.1038/nature13673	PMCID: PMC4170574	Jew_Libyan	migrants_collected_in_Israel	Libya	32.9167	13.1833
LibyanJew1605	LazaridisNature2014	Ancient human genomes suggest three ancestral populations for present-day Europeans. Lazaridis I, Patterson N, Mittnik A, Renaud G, Mallick S, Kirsanow K, Sudmant PH, Schraiber JG, Castellano S, Lipson M, Berger B, Economou C, Bollongino R, Fu Q, Bos KI, Nordenfelt S, Li H, de Filippo C, Prüfer K, Sawyer S, Posth C, Haak W, Hallgren F, Fornander E, Rohland N, Delsate D, Francken M, Guinet JM, Wah…	doi:10.1038/nature13673	PMCID: PMC4170574	Jew_Libyan	migrants_collected_in_Israel	Libya	32.9167	13.1833
LibyanJew1639	LazaridisNature2014	Ancient human genomes suggest three ancestral populations for present-day Europeans. Lazaridis I, Patterson N, Mittnik A, Renaud G, Mallick S, Kirsanow K, Sudmant PH, Schraiber JG, Castellano S, Lipson M, Berger B, Economou C, Bollongino R, Fu Q, Bos KI, Nordenfelt S, Li H, de Filippo C, Prüfer K, Sawyer S, Posth C, Haak W, Hallgren F, Fornander E, Rohland N, Delsate D, Francken M, Guinet JM, Wah…	doi:10.1038/nature13673	PMCID: PMC4170574	Jew_Libyan	migrants_collected_in_Israel	Libya	32.9167	13.1833
LibyanJew1659	LazaridisNature2014	Ancient human genomes suggest three ancestral populations for present-day Europeans. Lazaridis I, Patterson N, Mittnik A, Renaud G, Mallick S, Kirsanow K, Sudmant PH, Schraiber JG, Castellano S, Lipson M, Berger B, Economou C, Bollongino R, Fu Q, Bos KI, Nordenfelt S, Li H, de Filippo C, Prüfer K, Sawyer S, Posth C, Haak W, Hallgren F, Fornander E, Rohland N, Delsate D, Francken M, Guinet JM, Wah…	doi:10.1038/nature13673	PMCID: PMC4170574	Jew_Libyan	migrants_collected_in_Israel	Libya	32.9167	13.1833
LithuanianF1	LazaridisNature2014	Ancient human genomes suggest three ancestral populations for present-day Europeans. Lazaridis I, Patterson N, Mittnik A, Renaud G, Mallick S, Kirsanow K, Sudmant PH, Schraiber JG, Castellano S, Lipson M, Berger B, Economou C, Bollongino R, Fu Q, Bos KI, Nordenfelt S, Li H, de Filippo C, Prüfer K, Sawyer S, Posth C, Haak W, Hallgren F, Fornander E, Rohland N, Delsate D, Francken M, Guinet JM, Wah…	doi:10.1038/nature13673	PMCID: PMC4170574	Lithuanian	Kaunas	Lithuania	54.9019	23.9172
lithuania3	LazaridisNature2014	Ancient human genomes suggest three ancestral populations for present-day Europeans. Lazaridis I, Patterson N, Mittnik A, Renaud G, Mallick S, Kirsanow K, Sudmant PH, Schraiber JG, Castellano S, Lipson M, Berger B, Economou C, Bollongino R, Fu Q, Bos KI, Nordenfelt S, Li H, de Filippo C, Prüfer K, Sawyer S, Posth C, Haak W, Hallgren F, Fornander E, Rohland N, Delsate D, Francken M, Guinet JM, Wah…	doi:10.1038/nature13673	PMCID: PMC4170574	Lithuanian	Kaunas	Lithuania	54.9019	23.9172
lithuania10	LazaridisNature2014	Ancient human genomes suggest three ancestral populations for present-day Europeans. Lazaridis I, Patterson N, Mittnik A, Renaud G, Mallick S, Kirsanow K, Sudmant PH, Schraiber JG, Castellano S, Lipson M, Berger B, Economou C, Bollongino R, Fu Q, Bos KI, Nordenfelt S, Li H, de Filippo C, Prüfer K, Sawyer S, Posth C, Haak W, Hallgren F, Fornander E, Rohland N, Delsate D, Francken M, Guinet JM, Wah…	doi:10.1038/nature13673	PMCID: PMC4170574	Lithuanian	Kaunas	Lithuania	54.9019	23.9172
lithuania9	LazaridisNature2014	Ancient human genomes suggest three ancestral populations for present-day Europeans. Lazaridis I, Patterson N, Mittnik A, Renaud G, Mallick S, Kirsanow K, Sudmant PH, Schraiber JG, Castellano S, Lipson M, Berger B, Economou C, Bollongino R, Fu Q, Bos KI, Nordenfelt S, Li H, de Filippo C, Prüfer K, Sawyer S, Posth C, Haak W, Hallgren F, Fornander E, Rohland N, Delsate D, Francken M, Guinet JM, Wah…	doi:10.1038/nature13673	PMCID: PMC4170574	Lithuanian	Kaunas	Lithuania	54.9019	23.9172
LithuanianA1	LazaridisNature2014	Ancient human genomes suggest three ancestral populations for present-day Europeans. Lazaridis I, Patterson N, Mittnik A, Renaud G, Mallick S, Kirsanow K, Sudmant PH, Schraiber JG, Castellano S, Lipson M, Berger B, Economou C, Bollongino R, Fu Q, Bos KI, Nordenfelt S, Li H, de Filippo C, Prüfer K, Sawyer S, Posth C, Haak W, Hallgren F, Fornander E, Rohland N, Delsate D, Francken M, Guinet JM, Wah…	doi:10.1038/nature13673	PMCID: PMC4170574	Lithuanian	Kaunas	Lithuania	54.9019	23.9172
LithuanianE2	LazaridisNature2014	Ancient human genomes suggest three ancestral populations for present-day Europeans. Lazaridis I, Patterson N, Mittnik A, Renaud G, Mallick S, Kirsanow K, Sudmant PH, Schraiber JG, Castellano S, Lipson M, Berger B, Economou C, Bollongino R, Fu Q, Bos KI, Nordenfelt S, Li H, de Filippo C, Prüfer K, Sawyer S, Posth C, Haak W, Hallgren F, Fornander E, Rohland N, Delsate D, Francken M, Guinet JM, Wah…	doi:10.1038/nature13673	PMCID: PMC4170574	Lithuanian	Kaunas	Lithuania	54.9019	23.9172
lithuania1	LazaridisNature2014	Ancient human genomes suggest three ancestral populations for present-day Europeans. Lazaridis I, Patterson N, Mittnik A, Renaud G, Mallick S, Kirsanow K, Sudmant PH, Schraiber JG, Castellano S, Lipson M, Berger B, Economou C, Bollongino R, Fu Q, Bos KI, Nordenfelt S, Li H, de Filippo C, Prüfer K, Sawyer S, Posth C, Haak W, Hallgren F, Fornander E, Rohland N, Delsate D, Francken M, Guinet JM, Wah…	doi:10.1038/nature13673	PMCID: PMC4170574	Lithuanian	Kaunas	Lithuania	54.9019	23.9172
lithuania8	LazaridisNature2014	Ancient human genomes suggest three ancestral populations for present-day Europeans. Lazaridis I, Patterson N, Mittnik A, Renaud G, Mallick S, Kirsanow K, Sudmant PH, Schraiber JG, Castellano S, Lipson M, Berger B, Economou C, Bollongino R, Fu Q, Bos KI, Nordenfelt S, Li H, de Filippo C, Prüfer K, Sawyer S, Posth C, Haak W, Hallgren F, Fornander E, Rohland N, Delsate D, Francken M, Guinet JM, Wah…	doi:10.1038/nature13673	PMCID: PMC4170574	Lithuanian	Kaunas	Lithuania	54.9019	23.9172
lithuania2	LazaridisNature2014	Ancient human genomes suggest three ancestral populations for present-day Europeans. Lazaridis I, Patterson N, Mittnik A, Renaud G, Mallick S, Kirsanow K, Sudmant PH, Schraiber JG, Castellano S, Lipson M, Berger B, Economou C, Bollongino R, Fu Q, Bos KI, Nordenfelt S, Li H, de Filippo C, Prüfer K, Sawyer S, Posth C, Haak W, Hallgren F, Fornander E, Rohland N, Delsate D, Francken M, Guinet JM, Wah…	doi:10.1038/nature13673	PMCID: PMC4170574	Lithuanian	Kaunas	Lithuania	54.9019	23.9172
LithuanianD1	LazaridisNature2014	Ancient human genomes suggest three ancestral populations for present-day Europeans. Lazaridis I, Patterson N, Mittnik A, Renaud G, Mallick S, Kirsanow K, Sudmant PH, Schraiber JG, Castellano S, Lipson M, Berger B, Economou C, Bollongino R, Fu Q, Bos KI, Nordenfelt S, Li H, de Filippo C, Prüfer K, Sawyer S, Posth C, Haak W, Hallgren F, Fornander E, Rohland N, Delsate D, Francken M, Guinet JM, Wah…	doi:10.1038/nature13673	PMCID: PMC4170574	Lithuanian	Kaunas	Lithuania	54.9019	23.9172
Malta4AM91	LazaridisNature2014	Ancient human genomes suggest three ancestral populations for present-day Europeans. Lazaridis I, Patterson N, Mittnik A, Renaud G, Mallick S, Kirsanow K, Sudmant PH, Schraiber JG, Castellano S, Lipson M, Berger B, Economou C, Bollongino R, Fu Q, Bos KI, Nordenfelt S, Li H, de Filippo C, Prüfer K, Sawyer S, Posth C, Haak W, Hallgren F, Fornander E, Rohland N, Delsate D, Francken M, Guinet JM, Wah…	doi:10.1038/nature13673	PMCID: PMC4170574	Maltese	La Valetta	Malta	35.94	14.38
Malta8AM91	LazaridisNature2014	Ancient human genomes suggest three ancestral populations for present-day Europeans. Lazaridis I, Patterson N, Mittnik A, Renaud G, Mallick S, Kirsanow K, Sudmant PH, Schraiber JG, Castellano S, Lipson M, Berger B, Economou C, Bollongino R, Fu Q, Bos KI, Nordenfelt S, Li H, de Filippo C, Prüfer K, Sawyer S, Posth C, Haak W, Hallgren F, Fornander E, Rohland N, Delsate D, Francken M, Guinet JM, Wah…	doi:10.1038/nature13673	PMCID: PMC4170574	Maltese	La Valetta	Malta	35.94	14.38
Malta7AM91	LazaridisNature2014	Ancient human genomes suggest three ancestral populations for present-day Europeans. Lazaridis I, Patterson N, Mittnik A, Renaud G, Mallick S, Kirsanow K, Sudmant PH, Schraiber JG, Castellano S, Lipson M, Berger B, Economou C, Bollongino R, Fu Q, Bos KI, Nordenfelt S, Li H, de Filippo C, Prüfer K, Sawyer S, Posth C, Haak W, Hallgren F, Fornander E, Rohland N, Delsate D, Francken M, Guinet JM, Wah…	doi:10.1038/nature13673	PMCID: PMC4170574	Maltese	La Valetta	Malta	35.94	14.38
Malta17AM91	LazaridisNature2014	Ancient human genomes suggest three ancestral populations for present-day Europeans. Lazaridis I, Patterson N, Mittnik A, Renaud G, Mallick S, Kirsanow K, Sudmant PH, Schraiber JG, Castellano S, Lipson M, Berger B, Economou C, Bollongino R, Fu Q, Bos KI, Nordenfelt S, Li H, de Filippo C, Prüfer K, Sawyer S, Posth C, Haak W, Hallgren F, Fornander E, Rohland N, Delsate D, Francken M, Guinet JM, Wah…	doi:10.1038/nature13673	PMCID: PMC4170574	Maltese	La Valetta	Malta	35.94	14.38
Malta2AM91	LazaridisNature2014	Ancient human genomes suggest three ancestral populations for present-day Europeans. Lazaridis I, Patterson N, Mittnik A, Renaud G, Mallick S, Kirsanow K, Sudmant PH, Schraiber JG, Castellano S, Lipson M, Berger B, Economou C, Bollongino R, Fu Q, Bos KI, Nordenfelt S, Li H, de Filippo C, Prüfer K, Sawyer S, Posth C, Haak W, Hallgren F, Fornander E, Rohland N, Delsate D, Francken M, Guinet JM, Wah…	doi:10.1038/nature13673	PMCID: PMC4170574	Maltese	La Valetta	Malta	35.94	14.38
Malta16AM91	LazaridisNature2014	Ancient human genomes suggest three ancestral populations for present-day Europeans. Lazaridis I, Patterson N, Mittnik A, Renaud G, Mallick S, Kirsanow K, Sudmant PH, Schraiber JG, Castellano S, Lipson M, Berger B, Economou C, Bollongino R, Fu Q, Bos KI, Nordenfelt S, Li H, de Filippo C, Prüfer K, Sawyer S, Posth C, Haak W, Hallgren F, Fornander E, Rohland N, Delsate D, Francken M, Guinet JM, Wah…	doi:10.1038/nature13673	PMCID: PMC4170574	Maltese	La Valetta	Malta	35.94	14.38
Malta15AM91	LazaridisNature2014	Ancient human genomes suggest three ancestral populations for present-day Europeans. Lazaridis I, Patterson N, Mittnik A, Renaud G, Mallick S, Kirsanow K, Sudmant PH, Schraiber JG, Castellano S, Lipson M, Berger B, Economou C, Bollongino R, Fu Q, Bos KI, Nordenfelt S, Li H, de Filippo C, Prüfer K, Sawyer S, Posth C, Haak W, Hallgren F, Fornander E, Rohland N, Delsate D, Francken M, Guinet JM, Wah…	doi:10.1038/nature13673	PMCID: PMC4170574	Maltese	La Valetta	Malta	35.94	14.38
Malta12AM91	LazaridisNature2014	Ancient human genomes suggest three ancestral populations for present-day Europeans. Lazaridis I, Patterson N, Mittnik A, Renaud G, Mallick S, Kirsanow K, Sudmant PH, Schraiber JG, Castellano S, Lipson M, Berger B, Economou C, Bollongino R, Fu Q, Bos KI, Nordenfelt S, Li H, de Filippo C, Prüfer K, Sawyer S, Posth C, Haak W, Hallgren F, Fornander E, Rohland N, Delsate D, Francken M, Guinet JM, Wah…	doi:10.1038/nature13673	PMCID: PMC4170574	Maltese	La Valetta	Malta	35.94	14.38
MOL-005	JeongNatureEcologyEvolution2019	The genetic history of admixture across inner Eurasia. Jeong C, Balanovsky O, Lukianova E, Kahbatkyzy N, Flegontov P, Zaporozhchenko V, Immel A, Wang CC, Ixan O, Khussainova E, Bekmanov B, Zaibert V, Lavryashina M, Pocheshkhova E, Yusupov Y, Agdzhoyan A, Koshel S, Bukin A, Nymadawa P, Turdikulova S, Dalimova D, Churnosov M, Skhalyakho R, Daragan D, Bogunov Y, Bogunova A, Shtrunov A, Dubova N, Zha…	doi:10.1038/s41559-019-0878-2	PMCID: PMC6542712	Moldavian	Shtefan-Vodsky district, Kaplani	Moldova	46.38	29.87
MOL-008	JeongNatureEcologyEvolution2019	The genetic history of admixture across inner Eurasia. Jeong C, Balanovsky O, Lukianova E, Kahbatkyzy N, Flegontov P, Zaporozhchenko V, Immel A, Wang CC, Ixan O, Khussainova E, Bekmanov B, Zaibert V, Lavryashina M, Pocheshkhova E, Yusupov Y, Agdzhoyan A, Koshel S, Bukin A, Nymadawa P, Turdikulova S, Dalimova D, Churnosov M, Skhalyakho R, Daragan D, Bogunov Y, Bogunova A, Shtrunov A, Dubova N, Zha…	doi:10.1038/s41559-019-0878-2	PMCID: PMC6542712	Moldavian	Shtefan-Vodsky district, Kaplani	Moldova	46.38	29.87
MOL-015	JeongNatureEcologyEvolution2019	The genetic history of admixture across inner Eurasia. Jeong C, Balanovsky O, Lukianova E, Kahbatkyzy N, Flegontov P, Zaporozhchenko V, Immel A, Wang CC, Ixan O, Khussainova E, Bekmanov B, Zaibert V, Lavryashina M, Pocheshkhova E, Yusupov Y, Agdzhoyan A, Koshel S, Bukin A, Nymadawa P, Turdikulova S, Dalimova D, Churnosov M, Skhalyakho R, Daragan D, Bogunov Y, Bogunova A, Shtrunov A, Dubova N, Zha…	doi:10.1038/s41559-019-0878-2	PMCID: PMC6542712	Moldavian	Shtefan-Vodsky district, Kaplani	Moldova	46.38	29.87
MOL-024	JeongNatureEcologyEvolution2019	The genetic history of admixture across inner Eurasia. Jeong C, Balanovsky O, Lukianova E, Kahbatkyzy N, Flegontov P, Zaporozhchenko V, Immel A, Wang CC, Ixan O, Khussainova E, Bekmanov B, Zaibert V, Lavryashina M, Pocheshkhova E, Yusupov Y, Agdzhoyan A, Koshel S, Bukin A, Nymadawa P, Turdikulova S, Dalimova D, Churnosov M, Skhalyakho R, Daragan D, Bogunov Y, Bogunova A, Shtrunov A, Dubova N, Zha…	doi:10.1038/s41559-019-0878-2	PMCID: PMC6542712	Moldavian	Shtefan-Vodsky district, Kaplani	Moldova	46.38	29.87
MOL-058	JeongNatureEcologyEvolution2019	The genetic history of admixture across inner Eurasia. Jeong C, Balanovsky O, Lukianova E, Kahbatkyzy N, Flegontov P, Zaporozhchenko V, Immel A, Wang CC, Ixan O, Khussainova E, Bekmanov B, Zaibert V, Lavryashina M, Pocheshkhova E, Yusupov Y, Agdzhoyan A, Koshel S, Bukin A, Nymadawa P, Turdikulova S, Dalimova D, Churnosov M, Skhalyakho R, Daragan D, Bogunov Y, Bogunova A, Shtrunov A, Dubova N, Zha…	doi:10.1038/s41559-019-0878-2	PMCID: PMC6542712	Moldavian	Shtefan-Vodsky district, Kaplani	Moldova	46.38	29.87
MOL-064	JeongNatureEcologyEvolution2019	The genetic history of admixture across inner Eurasia. Jeong C, Balanovsky O, Lukianova E, Kahbatkyzy N, Flegontov P, Zaporozhchenko V, Immel A, Wang CC, Ixan O, Khussainova E, Bekmanov B, Zaibert V, Lavryashina M, Pocheshkhova E, Yusupov Y, Agdzhoyan A, Koshel S, Bukin A, Nymadawa P, Turdikulova S, Dalimova D, Churnosov M, Skhalyakho R, Daragan D, Bogunov Y, Bogunova A, Shtrunov A, Dubova N, Zha…	doi:10.1038/s41559-019-0878-2	PMCID: PMC6542712	Moldavian	Shtefan-Vodsky district, Kaplani	Moldova	46.38	29.87
MOL-065	JeongNatureEcologyEvolution2019	The genetic history of admixture across inner Eurasia. Jeong C, Balanovsky O, Lukianova E, Kahbatkyzy N, Flegontov P, Zaporozhchenko V, Immel A, Wang CC, Ixan O, Khussainova E, Bekmanov B, Zaibert V, Lavryashina M, Pocheshkhova E, Yusupov Y, Agdzhoyan A, Koshel S, Bukin A, Nymadawa P, Turdikulova S, Dalimova D, Churnosov M, Skhalyakho R, Daragan D, Bogunov Y, Bogunova A, Shtrunov A, Dubova N, Zha…	doi:10.1038/s41559-019-0878-2	PMCID: PMC6542712	Moldavian	Shtefan-Vodsky district, Kaplani	Moldova	46.38	29.87
MOL-066	JeongNatureEcologyEvolution2019	The genetic history of admixture across inner Eurasia. Jeong C, Balanovsky O, Lukianova E, Kahbatkyzy N, Flegontov P, Zaporozhchenko V, Immel A, Wang CC, Ixan O, Khussainova E, Bekmanov B, Zaibert V, Lavryashina M, Pocheshkhova E, Yusupov Y, Agdzhoyan A, Koshel S, Bukin A, Nymadawa P, Turdikulova S, Dalimova D, Churnosov M, Skhalyakho R, Daragan D, Bogunov Y, Bogunova A, Shtrunov A, Dubova N, Zha…	doi:10.1038/s41559-019-0878-2	PMCID: PMC6542712	Moldavian	Shtefan-Vodsky district, Kaplani	Moldova	46.38	29.87
MOL-067	JeongNatureEcologyEvolution2019	The genetic history of admixture across inner Eurasia. Jeong C, Balanovsky O, Lukianova E, Kahbatkyzy N, Flegontov P, Zaporozhchenko V, Immel A, Wang CC, Ixan O, Khussainova E, Bekmanov B, Zaibert V, Lavryashina M, Pocheshkhova E, Yusupov Y, Agdzhoyan A, Koshel S, Bukin A, Nymadawa P, Turdikulova S, Dalimova D, Churnosov M, Skhalyakho R, Daragan D, Bogunov Y, Bogunova A, Shtrunov A, Dubova N, Zha…	doi:10.1038/s41559-019-0878-2	PMCID: PMC6542712	Moldavian	Shtefan-Vodsky district, Kaplani	Moldova	46.38	29.87
MOL-069	JeongNatureEcologyEvolution2019	The genetic history of admixture across inner Eurasia. Jeong C, Balanovsky O, Lukianova E, Kahbatkyzy N, Flegontov P, Zaporozhchenko V, Immel A, Wang CC, Ixan O, Khussainova E, Bekmanov B, Zaibert V, Lavryashina M, Pocheshkhova E, Yusupov Y, Agdzhoyan A, Koshel S, Bukin A, Nymadawa P, Turdikulova S, Dalimova D, Churnosov M, Skhalyakho R, Daragan D, Bogunov Y, Bogunova A, Shtrunov A, Dubova N, Zha…	doi:10.1038/s41559-019-0878-2	PMCID: PMC6542712	Moldavian	Shtefan-Vodsky district, Kaplani	Moldova	46.38	29.87
MoroccanJew5126	LazaridisNature2014	Ancient human genomes suggest three ancestral populations for present-day Europeans. Lazaridis I, Patterson N, Mittnik A, Renaud G, Mallick S, Kirsanow K, Sudmant PH, Schraiber JG, Castellano S, Lipson M, Berger B, Economou C, Bollongino R, Fu Q, Bos KI, Nordenfelt S, Li H, de Filippo C, Prüfer K, Sawyer S, Posth C, Haak W, Hallgren F, Fornander E, Rohland N, Delsate D, Francken M, Guinet JM, Wah…	doi:10.1038/nature13673	PMCID: PMC4170574	Jew_Moroccan	migrants_collected_in_Israel	Morocco	34.02	-6.84
MoroccanJew4634	LazaridisNature2014	Ancient human genomes suggest three ancestral populations for present-day Europeans. Lazaridis I, Patterson N, Mittnik A, Renaud G, Mallick S, Kirsanow K, Sudmant PH, Schraiber JG, Castellano S, Lipson M, Berger B, Economou C, Bollongino R, Fu Q, Bos KI, Nordenfelt S, Li H, de Filippo C, Prüfer K, Sawyer S, Posth C, Haak W, Hallgren F, Fornander E, Rohland N, Delsate D, Francken M, Guinet JM, Wah…	doi:10.1038/nature13673	PMCID: PMC4170574	Jew_Moroccan	migrants_collected_in_Israel	Morocco	34.02	-6.84
MoroccanJew4789	LazaridisNature2014	Ancient human genomes suggest three ancestral populations for present-day Europeans. Lazaridis I, Patterson N, Mittnik A, Renaud G, Mallick S, Kirsanow K, Sudmant PH, Schraiber JG, Castellano S, Lipson M, Berger B, Economou C, Bollongino R, Fu Q, Bos KI, Nordenfelt S, Li H, de Filippo C, Prüfer K, Sawyer S, Posth C, Haak W, Hallgren F, Fornander E, Rohland N, Delsate D, Francken M, Guinet JM, Wah…	doi:10.1038/nature13673	PMCID: PMC4170574	Jew_Moroccan	migrants_collected_in_Israel	Morocco	34.02	-6.84
MoroccanJew5168	LazaridisNature2014	Ancient human genomes suggest three ancestral populations for present-day Europeans. Lazaridis I, Patterson N, Mittnik A, Renaud G, Mallick S, Kirsanow K, Sudmant PH, Schraiber JG, Castellano S, Lipson M, Berger B, Economou C, Bollongino R, Fu Q, Bos KI, Nordenfelt S, Li H, de Filippo C, Prüfer K, Sawyer S, Posth C, Haak W, Hallgren F, Fornander E, Rohland N, Delsate D, Francken M, Guinet JM, Wah…	doi:10.1038/nature13673	PMCID: PMC4170574	Jew_Moroccan	migrants_collected_in_Israel	Morocco	34.02	-6.84
MoroccanJew4692	LazaridisNature2014	Ancient human genomes suggest three ancestral populations for present-day Europeans. Lazaridis I, Patterson N, Mittnik A, Renaud G, Mallick S, Kirsanow K, Sudmant PH, Schraiber JG, Castellano S, Lipson M, Berger B, Economou C, Bollongino R, Fu Q, Bos KI, Nordenfelt S, Li H, de Filippo C, Prüfer K, Sawyer S, Posth C, Haak W, Hallgren F, Fornander E, Rohland N, Delsate D, Francken M, Guinet JM, Wah…	doi:10.1038/nature13673	PMCID: PMC4170574	Jew_Moroccan	migrants_collected_in_Israel	Morocco	34.02	-6.84
MoroccanJew4683	LazaridisNature2014	Ancient human genomes suggest three ancestral populations for present-day Europeans. Lazaridis I, Patterson N, Mittnik A, Renaud G, Mallick S, Kirsanow K, Sudmant PH, Schraiber JG, Castellano S, Lipson M, Berger B, Economou C, Bollongino R, Fu Q, Bos KI, Nordenfelt S, Li H, de Filippo C, Prüfer K, Sawyer S, Posth C, Haak W, Hallgren F, Fornander E, Rohland N, Delsate D, Francken M, Guinet JM, Wah…	doi:10.1038/nature13673	PMCID: PMC4170574	Jew_Moroccan	migrants_collected_in_Israel	Morocco	34.02	-6.84
NOR119	LazaridisNature2014	Ancient human genomes suggest three ancestral populations for present-day Europeans. Lazaridis I, Patterson N, Mittnik A, Renaud G, Mallick S, Kirsanow K, Sudmant PH, Schraiber JG, Castellano S, Lipson M, Berger B, Economou C, Bollongino R, Fu Q, Bos KI, Nordenfelt S, Li H, de Filippo C, Prüfer K, Sawyer S, Posth C, Haak W, Hallgren F, Fornander E, Rohland N, Delsate D, Francken M, Guinet JM, Wah…	doi:10.1038/nature13673	PMCID: PMC4170574	Norwegian	Bergen	Norway	60.359	5.358
NOR124	LazaridisNature2014	Ancient human genomes suggest three ancestral populations for present-day Europeans. Lazaridis I, Patterson N, Mittnik A, Renaud G, Mallick S, Kirsanow K, Sudmant PH, Schraiber JG, Castellano S, Lipson M, Berger B, Economou C, Bollongino R, Fu Q, Bos KI, Nordenfelt S, Li H, de Filippo C, Prüfer K, Sawyer S, Posth C, Haak W, Hallgren F, Fornander E, Rohland N, Delsate D, Francken M, Guinet JM, Wah…	doi:10.1038/nature13673	PMCID: PMC4170574	Norwegian	Bergen	Norway	60.359	5.358
NOR106	LazaridisNature2014	Ancient human genomes suggest three ancestral populations for present-day Europeans. Lazaridis I, Patterson N, Mittnik A, Renaud G, Mallick S, Kirsanow K, Sudmant PH, Schraiber JG, Castellano S, Lipson M, Berger B, Economou C, Bollongino R, Fu Q, Bos KI, Nordenfelt S, Li H, de Filippo C, Prüfer K, Sawyer S, Posth C, Haak W, Hallgren F, Fornander E, Rohland N, Delsate D, Francken M, Guinet JM, Wah…	doi:10.1038/nature13673	PMCID: PMC4170574	Norwegian	Bergen	Norway	60.359	5.358
NOR101	LazaridisNature2014	Ancient human genomes suggest three ancestral populations for present-day Europeans. Lazaridis I, Patterson N, Mittnik A, Renaud G, Mallick S, Kirsanow K, Sudmant PH, Schraiber JG, Castellano S, Lipson M, Berger B, Economou C, Bollongino R, Fu Q, Bos KI, Nordenfelt S, Li H, de Filippo C, Prüfer K, Sawyer S, Posth C, Haak W, Hallgren F, Fornander E, Rohland N, Delsate D, Francken M, Guinet JM, Wah…	doi:10.1038/nature13673	PMCID: PMC4170574	Norwegian	Bergen	Norway	60.359	5.358
NOR146	LazaridisNature2014	Ancient human genomes suggest three ancestral populations for present-day Europeans. Lazaridis I, Patterson N, Mittnik A, Renaud G, Mallick S, Kirsanow K, Sudmant PH, Schraiber JG, Castellano S, Lipson M, Berger B, Economou C, Bollongino R, Fu Q, Bos KI, Nordenfelt S, Li H, de Filippo C, Prüfer K, Sawyer S, Posth C, Haak W, Hallgren F, Fornander E, Rohland N, Delsate D, Francken M, Guinet JM, Wah…	doi:10.1038/nature13673	PMCID: PMC4170574	Norwegian	Bergen	Norway	60.359	5.358
NOR108	LazaridisNature2014	Ancient human genomes suggest three ancestral populations for present-day Europeans. Lazaridis I, Patterson N, Mittnik A, Renaud G, Mallick S, Kirsanow K, Sudmant PH, Schraiber JG, Castellano S, Lipson M, Berger B, Economou C, Bollongino R, Fu Q, Bos KI, Nordenfelt S, Li H, de Filippo C, Prüfer K, Sawyer S, Posth C, Haak W, Hallgren F, Fornander E, Rohland N, Delsate D, Francken M, Guinet JM, Wah…	doi:10.1038/nature13673	PMCID: PMC4170574	Norwegian	Bergen	Norway	60.359	5.358
NOR126	LazaridisNature2014	Ancient human genomes suggest three ancestral populations for present-day Europeans. Lazaridis I, Patterson N, Mittnik A, Renaud G, Mallick S, Kirsanow K, Sudmant PH, Schraiber JG, Castellano S, Lipson M, Berger B, Economou C, Bollongino R, Fu Q, Bos KI, Nordenfelt S, Li H, de Filippo C, Prüfer K, Sawyer S, Posth C, Haak W, Hallgren F, Fornander E, Rohland N, Delsate D, Francken M, Guinet JM, Wah…	doi:10.1038/nature13673	PMCID: PMC4170574	Norwegian	Bergen	Norway	60.359	5.358
NOR107	LazaridisNature2014	Ancient human genomes suggest three ancestral populations for present-day Europeans. Lazaridis I, Patterson N, Mittnik A, Renaud G, Mallick S, Kirsanow K, Sudmant PH, Schraiber JG, Castellano S, Lipson M, Berger B, Economou C, Bollongino R, Fu Q, Bos KI, Nordenfelt S, Li H, de Filippo C, Prüfer K, Sawyer S, Posth C, Haak W, Hallgren F, Fornander E, Rohland N, Delsate D, Francken M, Guinet JM, Wah…	doi:10.1038/nature13673	PMCID: PMC4170574	Norwegian	Bergen	Norway	60.359	5.358
NOR109	LazaridisNature2014	Ancient human genomes suggest three ancestral populations for present-day Europeans. Lazaridis I, Patterson N, Mittnik A, Renaud G, Mallick S, Kirsanow K, Sudmant PH, Schraiber JG, Castellano S, Lipson M, Berger B, Economou C, Bollongino R, Fu Q, Bos KI, Nordenfelt S, Li H, de Filippo C, Prüfer K, Sawyer S, Posth C, Haak W, Hallgren F, Fornander E, Rohland N, Delsate D, Francken M, Guinet JM, Wah…	doi:10.1038/nature13673	PMCID: PMC4170574	Norwegian	Bergen	Norway	60.359	5.358
NOR148	LazaridisNature2014	Ancient human genomes suggest three ancestral populations for present-day Europeans. Lazaridis I, Patterson N, Mittnik A, Renaud G, Mallick S, Kirsanow K, Sudmant PH, Schraiber JG, Castellano S, Lipson M, Berger B, Economou C, Bollongino R, Fu Q, Bos KI, Nordenfelt S, Li H, de Filippo C, Prüfer K, Sawyer S, Posth C, Haak W, Hallgren F, Fornander E, Rohland N, Delsate D, Francken M, Guinet JM, Wah…	doi:10.1038/nature13673	PMCID: PMC4170574	Norwegian	Bergen	Norway	60.359	5.358
NOR111	LazaridisNature2014	Ancient human genomes suggest three ancestral populations for present-day Europeans. Lazaridis I, Patterson N, Mittnik A, Renaud G, Mallick S, Kirsanow K, Sudmant PH, Schraiber JG, Castellano S, Lipson M, Berger B, Economou C, Bollongino R, Fu Q, Bos KI, Nordenfelt S, Li H, de Filippo C, Prüfer K, Sawyer S, Posth C, Haak W, Hallgren F, Fornander E, Rohland N, Delsate D, Francken M, Guinet JM, Wah…	doi:10.1038/nature13673	PMCID: PMC4170574	Norwegian	Bergen	Norway	60.359	5.358
AshkenaziJew5779	LazaridisNature2014	Ancient human genomes suggest three ancestral populations for present-day Europeans. Lazaridis I, Patterson N, Mittnik A, Renaud G, Mallick S, Kirsanow K, Sudmant PH, Schraiber JG, Castellano S, Lipson M, Berger B, Economou C, Bollongino R, Fu Q, Bos KI, Nordenfelt S, Li H, de Filippo C, Prüfer K, Sawyer S, Posth C, Haak W, Hallgren F, Fornander E, Rohland N, Delsate D, Francken M, Guinet JM, Wah…	doi:10.1038/nature13673	PMCID: PMC4170574	Jew_Ashkenazi	migrants_collected_in_Israel	Poland	52.2333	21.0167
AshkenaziJew5782	LazaridisNature2014	Ancient human genomes suggest three ancestral populations for present-day Europeans. Lazaridis I, Patterson N, Mittnik A, Renaud G, Mallick S, Kirsanow K, Sudmant PH, Schraiber JG, Castellano S, Lipson M, Berger B, Economou C, Bollongino R, Fu Q, Bos KI, Nordenfelt S, Li H, de Filippo C, Prüfer K, Sawyer S, Posth C, Haak W, Hallgren F, Fornander E, Rohland N, Delsate D, Francken M, Guinet JM, Wah…	doi:10.1038/nature13673	PMCID: PMC4170574	Jew_Ashkenazi	migrants_collected_in_Israel	Poland	52.2333	21.0167
AshkenaziJew5783	LazaridisNature2014	Ancient human genomes suggest three ancestral populations for present-day Europeans. Lazaridis I, Patterson N, Mittnik A, Renaud G, Mallick S, Kirsanow K, Sudmant PH, Schraiber JG, Castellano S, Lipson M, Berger B, Economou C, Bollongino R, Fu Q, Bos KI, Nordenfelt S, Li H, de Filippo C, Prüfer K, Sawyer S, Posth C, Haak W, Hallgren F, Fornander E, Rohland N, Delsate D, Francken M, Guinet JM, Wah…	doi:10.1038/nature13673	PMCID: PMC4170574	Jew_Ashkenazi	migrants_collected_in_Israel	Poland	52.2333	21.0167
AshkenaziJew5704	LazaridisNature2014	Ancient human genomes suggest three ancestral populations for present-day Europeans. Lazaridis I, Patterson N, Mittnik A, Renaud G, Mallick S, Kirsanow K, Sudmant PH, Schraiber JG, Castellano S, Lipson M, Berger B, Economou C, Bollongino R, Fu Q, Bos KI, Nordenfelt S, Li H, de Filippo C, Prüfer K, Sawyer S, Posth C, Haak W, Hallgren F, Fornander E, Rohland N, Delsate D, Francken M, Guinet JM, Wah…	doi:10.1038/nature13673	PMCID: PMC4170574	Jew_Ashkenazi	migrants_collected_in_Israel	Poland	52.2333	21.0167
AshkenaziJew5728	LazaridisNature2014	Ancient human genomes suggest three ancestral populations for present-day Europeans. Lazaridis I, Patterson N, Mittnik A, Renaud G, Mallick S, Kirsanow K, Sudmant PH, Schraiber JG, Castellano S, Lipson M, Berger B, Economou C, Bollongino R, Fu Q, Bos KI, Nordenfelt S, Li H, de Filippo C, Prüfer K, Sawyer S, Posth C, Haak W, Hallgren F, Fornander E, Rohland N, Delsate D, Francken M, Guinet JM, Wah…	doi:10.1038/nature13673	PMCID: PMC4170574	Jew_Ashkenazi	migrants_collected_in_Israel	Poland	52.2333	21.0167
AshkenaziJew5790	LazaridisNature2014	Ancient human genomes suggest three ancestral populations for present-day Europeans. Lazaridis I, Patterson N, Mittnik A, Renaud G, Mallick S, Kirsanow K, Sudmant PH, Schraiber JG, Castellano S, Lipson M, Berger B, Economou C, Bollongino R, Fu Q, Bos KI, Nordenfelt S, Li H, de Filippo C, Prüfer K, Sawyer S, Posth C, Haak W, Hallgren F, Fornander E, Rohland N, Delsate D, Francken M, Guinet JM, Wah…	doi:10.1038/nature13673	PMCID: PMC4170574	Jew_Ashkenazi	migrants_collected_in_Israel	Poland	52.2333	21.0167
AshkenaziJew5788	LazaridisNature2014	Ancient human genomes suggest three ancestral populations for present-day Europeans. Lazaridis I, Patterson N, Mittnik A, Renaud G, Mallick S, Kirsanow K, Sudmant PH, Schraiber JG, Castellano S, Lipson M, Berger B, Economou C, Bollongino R, Fu Q, Bos KI, Nordenfelt S, Li H, de Filippo C, Prüfer K, Sawyer S, Posth C, Haak W, Hallgren F, Fornander E, Rohland N, Delsate D, Francken M, Guinet JM, Wah…	doi:10.1038/nature13673	PMCID: PMC4170574	Jew_Ashkenazi	migrants_collected_in_Israel	Poland	52.2333	21.0167
Polish101A	LazaridisNature2016	Genomic insights into the origin of farming in the ancient Near East. Lazaridis I, Nadel D, Rollefson G, Merrett DC, Rohland N, Mallick S, Fernandes D, Novak M, Gamarra B, Sirak K, Connell S, Stewardson K, Harney E, Fu Q, Gonzalez-Fortes G, Jones ER, Roodenberg SA, Lengyel G, Bocquentin F, Gasparian B, Mongce JM, Gregg M, Eshed V, Mizrahi AS, Meiklejohn C, Gerritsen F, Bejenaru L, Blüher M, Campb…	doi:10.1038/nature19310	PMCID: PMC5003663	Polish	Poznan, Wielkopolskie	Poland	52.24	16.92
Polish102B	LazaridisNature2016	Genomic insights into the origin of farming in the ancient Near East. Lazaridis I, Nadel D, Rollefson G, Merrett DC, Rohland N, Mallick S, Fernandes D, Novak M, Gamarra B, Sirak K, Connell S, Stewardson K, Harney E, Fu Q, Gonzalez-Fortes G, Jones ER, Roodenberg SA, Lengyel G, Bocquentin F, Gasparian B, Mongce JM, Gregg M, Eshed V, Mizrahi AS, Meiklejohn C, Gerritsen F, Bejenaru L, Blüher M, Campb…	doi:10.1038/nature19310	PMCID: PMC5003663	Polish	Poznan, Wielkopolskie	Poland	52.24	16.92
Polish103B	LazaridisNature2016	Genomic insights into the origin of farming in the ancient Near East. Lazaridis I, Nadel D, Rollefson G, Merrett DC, Rohland N, Mallick S, Fernandes D, Novak M, Gamarra B, Sirak K, Connell S, Stewardson K, Harney E, Fu Q, Gonzalez-Fortes G, Jones ER, Roodenberg SA, Lengyel G, Bocquentin F, Gasparian B, Mongce JM, Gregg M, Eshed V, Mizrahi AS, Meiklejohn C, Gerritsen F, Bejenaru L, Blüher M, Campb…	doi:10.1038/nature19310	PMCID: PMC5003663	Polish	Poznan, Wielkopolskie	Poland	52.24	16.92
Polish104A	LazaridisNature2016	Genomic insights into the origin of farming in the ancient Near East. Lazaridis I, Nadel D, Rollefson G, Merrett DC, Rohland N, Mallick S, Fernandes D, Novak M, Gamarra B, Sirak K, Connell S, Stewardson K, Harney E, Fu Q, Gonzalez-Fortes G, Jones ER, Roodenberg SA, Lengyel G, Bocquentin F, Gasparian B, Mongce JM, Gregg M, Eshed V, Mizrahi AS, Meiklejohn C, Gerritsen F, Bejenaru L, Blüher M, Campb…	doi:10.1038/nature19310	PMCID: PMC5003663	Polish	Poznan, Wielkopolskie	Poland	52.24	16.92
Polish106A	LazaridisNature2016	Genomic insights into the origin of farming in the ancient Near East. Lazaridis I, Nadel D, Rollefson G, Merrett DC, Rohland N, Mallick S, Fernandes D, Novak M, Gamarra B, Sirak K, Connell S, Stewardson K, Harney E, Fu Q, Gonzalez-Fortes G, Jones ER, Roodenberg SA, Lengyel G, Bocquentin F, Gasparian B, Mongce JM, Gregg M, Eshed V, Mizrahi AS, Meiklejohn C, Gerritsen F, Bejenaru L, Blüher M, Campb…	doi:10.1038/nature19310	PMCID: PMC5003663	Polish	Poznan, Wielkopolskie	Poland	52.24	16.92
Polish107A	LazaridisNature2016	Genomic insights into the origin of farming in the ancient Near East. Lazaridis I, Nadel D, Rollefson G, Merrett DC, Rohland N, Mallick S, Fernandes D, Novak M, Gamarra B, Sirak K, Connell S, Stewardson K, Harney E, Fu Q, Gonzalez-Fortes G, Jones ER, Roodenberg SA, Lengyel G, Bocquentin F, Gasparian B, Mongce JM, Gregg M, Eshed V, Mizrahi AS, Meiklejohn C, Gerritsen F, Bejenaru L, Blüher M, Campb…	doi:10.1038/nature19310	PMCID: PMC5003663	Polish	Poznan, Wielkopolskie	Poland	52.24	16.92
Polish108A	LazaridisNature2016	Genomic insights into the origin of farming in the ancient Near East. Lazaridis I, Nadel D, Rollefson G, Merrett DC, Rohland N, Mallick S, Fernandes D, Novak M, Gamarra B, Sirak K, Connell S, Stewardson K, Harney E, Fu Q, Gonzalez-Fortes G, Jones ER, Roodenberg SA, Lengyel G, Bocquentin F, Gasparian B, Mongce JM, Gregg M, Eshed V, Mizrahi AS, Meiklejohn C, Gerritsen F, Bejenaru L, Blüher M, Campb…	doi:10.1038/nature19310	PMCID: PMC5003663	Polish	Poznan, Wielkopolskie	Poland	52.24	16.92
Polish111A	LazaridisNature2016	Genomic insights into the origin of farming in the ancient Near East. Lazaridis I, Nadel D, Rollefson G, Merrett DC, Rohland N, Mallick S, Fernandes D, Novak M, Gamarra B, Sirak K, Connell S, Stewardson K, Harney E, Fu Q, Gonzalez-Fortes G, Jones ER, Roodenberg SA, Lengyel G, Bocquentin F, Gasparian B, Mongce JM, Gregg M, Eshed V, Mizrahi AS, Meiklejohn C, Gerritsen F, Bejenaru L, Blüher M, Campb…	doi:10.1038/nature19310	PMCID: PMC5003663	Polish	Poznan, Wielkopolskie	Poland	52.24	16.92
Polish113A	LazaridisNature2016	Genomic insights into the origin of farming in the ancient Near East. Lazaridis I, Nadel D, Rollefson G, Merrett DC, Rohland N, Mallick S, Fernandes D, Novak M, Gamarra B, Sirak K, Connell S, Stewardson K, Harney E, Fu Q, Gonzalez-Fortes G, Jones ER, Roodenberg SA, Lengyel G, Bocquentin F, Gasparian B, Mongce JM, Gregg M, Eshed V, Mizrahi AS, Meiklejohn C, Gerritsen F, Bejenaru L, Blüher M, Campb…	doi:10.1038/nature19310	PMCID: PMC5003663	Polish	Poznan, Wielkopolskie	Poland	52.24	16.92
Polish114B	LazaridisNature2016	Genomic insights into the origin of farming in the ancient Near East. Lazaridis I, Nadel D, Rollefson G, Merrett DC, Rohland N, Mallick S, Fernandes D, Novak M, Gamarra B, Sirak K, Connell S, Stewardson K, Harney E, Fu Q, Gonzalez-Fortes G, Jones ER, Roodenberg SA, Lengyel G, Bocquentin F, Gasparian B, Mongce JM, Gregg M, Eshed V, Mizrahi AS, Meiklejohn C, Gerritsen F, Bejenaru L, Blüher M, Campb…	doi:10.1038/nature19310	PMCID: PMC5003663	Polish	Poznan, Wielkopolskie	Poland	52.24	16.92
Polish115B	LazaridisNature2016	Genomic insights into the origin of farming in the ancient Near East. Lazaridis I, Nadel D, Rollefson G, Merrett DC, Rohland N, Mallick S, Fernandes D, Novak M, Gamarra B, Sirak K, Connell S, Stewardson K, Harney E, Fu Q, Gonzalez-Fortes G, Jones ER, Roodenberg SA, Lengyel G, Bocquentin F, Gasparian B, Mongce JM, Gregg M, Eshed V, Mizrahi AS, Meiklejohn C, Gerritsen F, Bejenaru L, Blüher M, Campb…	doi:10.1038/nature19310	PMCID: PMC5003663	Polish	Poznan, Wielkopolskie	Poland	52.24	16.92
Polish117B	LazaridisNature2016	Genomic insights into the origin of farming in the ancient Near East. Lazaridis I, Nadel D, Rollefson G, Merrett DC, Rohland N, Mallick S, Fernandes D, Novak M, Gamarra B, Sirak K, Connell S, Stewardson K, Harney E, Fu Q, Gonzalez-Fortes G, Jones ER, Roodenberg SA, Lengyel G, Bocquentin F, Gasparian B, Mongce JM, Gregg M, Eshed V, Mizrahi AS, Meiklejohn C, Gerritsen F, Bejenaru L, Blüher M, Campb…	doi:10.1038/nature19310	PMCID: PMC5003663	Polish	Poznan, Wielkopolskie	Poland	52.24	16.92
Polish119A	LazaridisNature2016	Genomic insights into the origin of farming in the ancient Near East. Lazaridis I, Nadel D, Rollefson G, Merrett DC, Rohland N, Mallick S, Fernandes D, Novak M, Gamarra B, Sirak K, Connell S, Stewardson K, Harney E, Fu Q, Gonzalez-Fortes G, Jones ER, Roodenberg SA, Lengyel G, Bocquentin F, Gasparian B, Mongce JM, Gregg M, Eshed V, Mizrahi AS, Meiklejohn C, Gerritsen F, Bejenaru L, Blüher M, Campb…	doi:10.1038/nature19310	PMCID: PMC5003663	Polish	Poznan, Wielkopolskie	Poland	52.24	16.92
Polish120A	LazaridisNature2016	Genomic insights into the origin of farming in the ancient Near East. Lazaridis I, Nadel D, Rollefson G, Merrett DC, Rohland N, Mallick S, Fernandes D, Novak M, Gamarra B, Sirak K, Connell S, Stewardson K, Harney E, Fu Q, Gonzalez-Fortes G, Jones ER, Roodenberg SA, Lengyel G, Bocquentin F, Gasparian B, Mongce JM, Gregg M, Eshed V, Mizrahi AS, Meiklejohn C, Gerritsen F, Bejenaru L, Blüher M, Campb…	doi:10.1038/nature19310	PMCID: PMC5003663	Polish	Poznan, Wielkopolskie	Poland	52.24	16.92
Polish121A	LazaridisNature2016	Genomic insights into the origin of farming in the ancient Near East. Lazaridis I, Nadel D, Rollefson G, Merrett DC, Rohland N, Mallick S, Fernandes D, Novak M, Gamarra B, Sirak K, Connell S, Stewardson K, Harney E, Fu Q, Gonzalez-Fortes G, Jones ER, Roodenberg SA, Lengyel G, Bocquentin F, Gasparian B, Mongce JM, Gregg M, Eshed V, Mizrahi AS, Meiklejohn C, Gerritsen F, Bejenaru L, Blüher M, Campb…	doi:10.1038/nature19310	PMCID: PMC5003663	Polish	Poznan, Wielkopolskie	Poland	52.24	16.92
Polish201B	LazaridisNature2016	Genomic insights into the origin of farming in the ancient Near East. Lazaridis I, Nadel D, Rollefson G, Merrett DC, Rohland N, Mallick S, Fernandes D, Novak M, Gamarra B, Sirak K, Connell S, Stewardson K, Harney E, Fu Q, Gonzalez-Fortes G, Jones ER, Roodenberg SA, Lengyel G, Bocquentin F, Gasparian B, Mongce JM, Gregg M, Eshed V, Mizrahi AS, Meiklejohn C, Gerritsen F, Bejenaru L, Blüher M, Campb…	doi:10.1038/nature19310	PMCID: PMC5003663	Polish	Lublin, Lubelskie	Poland	51.25	22.5667
Polish202A	LazaridisNature2016	Genomic insights into the origin of farming in the ancient Near East. Lazaridis I, Nadel D, Rollefson G, Merrett DC, Rohland N, Mallick S, Fernandes D, Novak M, Gamarra B, Sirak K, Connell S, Stewardson K, Harney E, Fu Q, Gonzalez-Fortes G, Jones ER, Roodenberg SA, Lengyel G, Bocquentin F, Gasparian B, Mongce JM, Gregg M, Eshed V, Mizrahi AS, Meiklejohn C, Gerritsen F, Bejenaru L, Blüher M, Campb…	doi:10.1038/nature19310	PMCID: PMC5003663	Polish	Lublin, Lubelskie	Poland	51.25	22.5667
Polish206C	LazaridisNature2016	Genomic insights into the origin of farming in the ancient Near East. Lazaridis I, Nadel D, Rollefson G, Merrett DC, Rohland N, Mallick S, Fernandes D, Novak M, Gamarra B, Sirak K, Connell S, Stewardson K, Harney E, Fu Q, Gonzalez-Fortes G, Jones ER, Roodenberg SA, Lengyel G, Bocquentin F, Gasparian B, Mongce JM, Gregg M, Eshed V, Mizrahi AS, Meiklejohn C, Gerritsen F, Bejenaru L, Blüher M, Campb…	doi:10.1038/nature19310	PMCID: PMC5003663	Polish	Lublin, Lubelskie	Poland	51.25	22.5667
Polish207A	LazaridisNature2016	Genomic insights into the origin of farming in the ancient Near East. Lazaridis I, Nadel D, Rollefson G, Merrett DC, Rohland N, Mallick S, Fernandes D, Novak M, Gamarra B, Sirak K, Connell S, Stewardson K, Harney E, Fu Q, Gonzalez-Fortes G, Jones ER, Roodenberg SA, Lengyel G, Bocquentin F, Gasparian B, Mongce JM, Gregg M, Eshed V, Mizrahi AS, Meiklejohn C, Gerritsen F, Bejenaru L, Blüher M, Campb…	doi:10.1038/nature19310	PMCID: PMC5003663	Polish	Lublin, Lubelskie	Poland	51.25	22.5667
Polish209B	LazaridisNature2016	Genomic insights into the origin of farming in the ancient Near East. Lazaridis I, Nadel D, Rollefson G, Merrett DC, Rohland N, Mallick S, Fernandes D, Novak M, Gamarra B, Sirak K, Connell S, Stewardson K, Harney E, Fu Q, Gonzalez-Fortes G, Jones ER, Roodenberg SA, Lengyel G, Bocquentin F, Gasparian B, Mongce JM, Gregg M, Eshed V, Mizrahi AS, Meiklejohn C, Gerritsen F, Bejenaru L, Blüher M, Campb…	doi:10.1038/nature19310	PMCID: PMC5003663	Polish	Lublin, Lubelskie	Poland	51.25	22.5667
pos3	LazaridisNature2016	Genomic insights into the origin of farming in the ancient Near East. Lazaridis I, Nadel D, Rollefson G, Merrett DC, Rohland N, Mallick S, Fernandes D, Novak M, Gamarra B, Sirak K, Connell S, Stewardson K, Harney E, Fu Q, Gonzalez-Fortes G, Jones ER, Roodenberg SA, Lengyel G, Bocquentin F, Gasparian B, Mongce JM, Gregg M, Eshed V, Mizrahi AS, Meiklejohn C, Gerritsen F, Bejenaru L, Blüher M, Campb…	doi:10.1038/nature19310	PMCID: PMC5003663	Polish	Lublin, Lubelskie	Poland	51.25	22.5667
pos4	LazaridisNature2016	Genomic insights into the origin of farming in the ancient Near East. Lazaridis I, Nadel D, Rollefson G, Merrett DC, Rohland N, Mallick S, Fernandes D, Novak M, Gamarra B, Sirak K, Connell S, Stewardson K, Harney E, Fu Q, Gonzalez-Fortes G, Jones ER, Roodenberg SA, Lengyel G, Bocquentin F, Gasparian B, Mongce JM, Gregg M, Eshed V, Mizrahi AS, Meiklejohn C, Gerritsen F, Bejenaru L, Blüher M, Campb…	doi:10.1038/nature19310	PMCID: PMC5003663	Polish	Lublin, Lubelskie	Poland	51.25	22.5667
pos5	LazaridisNature2016	Genomic insights into the origin of farming in the ancient Near East. Lazaridis I, Nadel D, Rollefson G, Merrett DC, Rohland N, Mallick S, Fernandes D, Novak M, Gamarra B, Sirak K, Connell S, Stewardson K, Harney E, Fu Q, Gonzalez-Fortes G, Jones ER, Roodenberg SA, Lengyel G, Bocquentin F, Gasparian B, Mongce JM, Gregg M, Eshed V, Mizrahi AS, Meiklejohn C, Gerritsen F, Bejenaru L, Blüher M, Campb…	doi:10.1038/nature19310	PMCID: PMC5003663	Polish	Lublin, Lubelskie	Poland	51.25	22.5667
A306	LazaridisNature2016	Genomic insights into the origin of farming in the ancient Near East. Lazaridis I, Nadel D, Rollefson G, Merrett DC, Rohland N, Mallick S, Fernandes D, Novak M, Gamarra B, Sirak K, Connell S, Stewardson K, Harney E, Fu Q, Gonzalez-Fortes G, Jones ER, Roodenberg SA, Lengyel G, Bocquentin F, Gasparian B, Mongce JM, Gregg M, Eshed V, Mizrahi AS, Meiklejohn C, Gerritsen F, Bejenaru L, Blüher M, Campb…	doi:10.1038/nature19310	PMCID: PMC5003663	Romanian	Apuseni mountains, Horea village	Romania	46.5022	22.9503
A325	LazaridisNature2016	Genomic insights into the origin of farming in the ancient Near East. Lazaridis I, Nadel D, Rollefson G, Merrett DC, Rohland N, Mallick S, Fernandes D, Novak M, Gamarra B, Sirak K, Connell S, Stewardson K, Harney E, Fu Q, Gonzalez-Fortes G, Jones ER, Roodenberg SA, Lengyel G, Bocquentin F, Gasparian B, Mongce JM, Gregg M, Eshed V, Mizrahi AS, Meiklejohn C, Gerritsen F, Bejenaru L, Blüher M, Campb…	doi:10.1038/nature19310	PMCID: PMC5003663	Romanian	Apuseni mountains, Horea village	Romania	46.5022	22.9503
A343	LazaridisNature2016	Genomic insights into the origin of farming in the ancient Near East. Lazaridis I, Nadel D, Rollefson G, Merrett DC, Rohland N, Mallick S, Fernandes D, Novak M, Gamarra B, Sirak K, Connell S, Stewardson K, Harney E, Fu Q, Gonzalez-Fortes G, Jones ER, Roodenberg SA, Lengyel G, Bocquentin F, Gasparian B, Mongce JM, Gregg M, Eshed V, Mizrahi AS, Meiklejohn C, Gerritsen F, Bejenaru L, Blüher M, Campb…	doi:10.1038/nature19310	PMCID: PMC5003663	Romanian	Apuseni mountains, Horea village	Romania	46.5022	22.9503
A362	LazaridisNature2016	Genomic insights into the origin of farming in the ancient Near East. Lazaridis I, Nadel D, Rollefson G, Merrett DC, Rohland N, Mallick S, Fernandes D, Novak M, Gamarra B, Sirak K, Connell S, Stewardson K, Harney E, Fu Q, Gonzalez-Fortes G, Jones ER, Roodenberg SA, Lengyel G, Bocquentin F, Gasparian B, Mongce JM, Gregg M, Eshed V, Mizrahi AS, Meiklejohn C, Gerritsen F, Bejenaru L, Blüher M, Campb…	doi:10.1038/nature19310	PMCID: PMC5003663	Romanian	Apuseni mountains, Horea village	Romania	46.5022	22.9503
A374	LazaridisNature2016	Genomic insights into the origin of farming in the ancient Near East. Lazaridis I, Nadel D, Rollefson G, Merrett DC, Rohland N, Mallick S, Fernandes D, Novak M, Gamarra B, Sirak K, Connell S, Stewardson K, Harney E, Fu Q, Gonzalez-Fortes G, Jones ER, Roodenberg SA, Lengyel G, Bocquentin F, Gasparian B, Mongce JM, Gregg M, Eshed V, Mizrahi AS, Meiklejohn C, Gerritsen F, Bejenaru L, Blüher M, Campb…	doi:10.1038/nature19310	PMCID: PMC5003663	Romanian	Apuseni mountains, Horea village	Romania	46.5022	22.9503
G408	LazaridisNature2016	Genomic insights into the origin of farming in the ancient Near East. Lazaridis I, Nadel D, Rollefson G, Merrett DC, Rohland N, Mallick S, Fernandes D, Novak M, Gamarra B, Sirak K, Connell S, Stewardson K, Harney E, Fu Q, Gonzalez-Fortes G, Jones ER, Roodenberg SA, Lengyel G, Bocquentin F, Gasparian B, Mongce JM, Gregg M, Eshed V, Mizrahi AS, Meiklejohn C, Gerritsen F, Bejenaru L, Blüher M, Campb…	doi:10.1038/nature19310	PMCID: PMC5003663	Romanian	Gorj county, Tismana village	Romania	45.0506	22.9489
G421	LazaridisNature2016	Genomic insights into the origin of farming in the ancient Near East. Lazaridis I, Nadel D, Rollefson G, Merrett DC, Rohland N, Mallick S, Fernandes D, Novak M, Gamarra B, Sirak K, Connell S, Stewardson K, Harney E, Fu Q, Gonzalez-Fortes G, Jones ER, Roodenberg SA, Lengyel G, Bocquentin F, Gasparian B, Mongce JM, Gregg M, Eshed V, Mizrahi AS, Meiklejohn C, Gerritsen F, Bejenaru L, Blüher M, Campb…	doi:10.1038/nature19310	PMCID: PMC5003663	Romanian	Gorj county, Tismana village	Romania	45.0506	22.9489
G428	LazaridisNature2016	Genomic insights into the origin of farming in the ancient Near East. Lazaridis I, Nadel D, Rollefson G, Merrett DC, Rohland N, Mallick S, Fernandes D, Novak M, Gamarra B, Sirak K, Connell S, Stewardson K, Harney E, Fu Q, Gonzalez-Fortes G, Jones ER, Roodenberg SA, Lengyel G, Bocquentin F, Gasparian B, Mongce JM, Gregg M, Eshed V, Mizrahi AS, Meiklejohn C, Gerritsen F, Bejenaru L, Blüher M, Campb…	doi:10.1038/nature19310	PMCID: PMC5003663	Romanian	Gorj county, Tismana village	Romania	45.0506	22.9489
G429	LazaridisNature2016	Genomic insights into the origin of farming in the ancient Near East. Lazaridis I, Nadel D, Rollefson G, Merrett DC, Rohland N, Mallick S, Fernandes D, Novak M, Gamarra B, Sirak K, Connell S, Stewardson K, Harney E, Fu Q, Gonzalez-Fortes G, Jones ER, Roodenberg SA, Lengyel G, Bocquentin F, Gasparian B, Mongce JM, Gregg M, Eshed V, Mizrahi AS, Meiklejohn C, Gerritsen F, Bejenaru L, Blüher M, Campb…	doi:10.1038/nature19310	PMCID: PMC5003663	Romanian	Gorj county, Tismana village	Romania	45.0506	22.9489
G434	LazaridisNature2016	Genomic insights into the origin of farming in the ancient Near East. Lazaridis I, Nadel D, Rollefson G, Merrett DC, Rohland N, Mallick S, Fernandes D, Novak M, Gamarra B, Sirak K, Connell S, Stewardson K, Harney E, Fu Q, Gonzalez-Fortes G, Jones ER, Roodenberg SA, Lengyel G, Bocquentin F, Gasparian B, Mongce JM, Gregg M, Eshed V, Mizrahi AS, Meiklejohn C, Gerritsen F, Bejenaru L, Blüher M, Campb…	doi:10.1038/nature19310	PMCID: PMC5003663	Romanian	Gorj county, Tismana village	Romania	45.0506	22.9489
HGDP01381	PattersonGenetics2012	Ancient admixture in human history. Patterson N, Moorjani P, Luo Y, Mallick S, Rohland N, Zhan Y, Genschoreck T, Webster T, Reich D. Genetics. 2012 Nov;192(3):1065-93.	doi:10.1534/genetics.112.145037	PMCID: PMC3522152	Adygei	Caucasus, Krasnodar	Russia	44	39
HGDP01382	PattersonGenetics2012	Ancient admixture in human history. Patterson N, Moorjani P, Luo Y, Mallick S, Rohland N, Zhan Y, Genschoreck T, Webster T, Reich D. Genetics. 2012 Nov;192(3):1065-93.	doi:10.1534/genetics.112.145037	PMCID: PMC3522152	Adygei	Caucasus, Krasnodar	Russia	44	39
HGDP01383	PattersonGenetics2012	Ancient admixture in human history. Patterson N, Moorjani P, Luo Y, Mallick S, Rohland N, Zhan Y, Genschoreck T, Webster T, Reich D. Genetics. 2012 Nov;192(3):1065-93.	doi:10.1534/genetics.112.145037	PMCID: PMC3522152	Adygei	Caucasus, Krasnodar	Russia	44	39
HGDP01385	PattersonGenetics2012	Ancient admixture in human history. Patterson N, Moorjani P, Luo Y, Mallick S, Rohland N, Zhan Y, Genschoreck T, Webster T, Reich D. Genetics. 2012 Nov;192(3):1065-93.	doi:10.1534/genetics.112.145037	PMCID: PMC3522152	Adygei	Caucasus, Krasnodar	Russia	44	39
HGDP01386	PattersonGenetics2012	Ancient admixture in human history. Patterson N, Moorjani P, Luo Y, Mallick S, Rohland N, Zhan Y, Genschoreck T, Webster T, Reich D. Genetics. 2012 Nov;192(3):1065-93.	doi:10.1534/genetics.112.145037	PMCID: PMC3522152	Adygei	Caucasus, Krasnodar	Russia	44	39
HGDP01387	PattersonGenetics2012	Ancient admixture in human history. Patterson N, Moorjani P, Luo Y, Mallick S, Rohland N, Zhan Y, Genschoreck T, Webster T, Reich D. Genetics. 2012 Nov;192(3):1065-93.	doi:10.1534/genetics.112.145037	PMCID: PMC3522152	Adygei	Caucasus, Krasnodar	Russia	44	39
HGDP01396	PattersonGenetics2012	Ancient admixture in human history. Patterson N, Moorjani P, Luo Y, Mallick S, Rohland N, Zhan Y, Genschoreck T, Webster T, Reich D. Genetics. 2012 Nov;192(3):1065-93.	doi:10.1534/genetics.112.145037	PMCID: PMC3522152	Adygei	Caucasus, Krasnodar	Russia	44	39
HGDP01397	PattersonGenetics2012	Ancient admixture in human history. Patterson N, Moorjani P, Luo Y, Mallick S, Rohland N, Zhan Y, Genschoreck T, Webster T, Reich D. Genetics. 2012 Nov;192(3):1065-93.	doi:10.1534/genetics.112.145037	PMCID: PMC3522152	Adygei	Caucasus, Krasnodar	Russia	44	39
HGDP01398	PattersonGenetics2012	Ancient admixture in human history. Patterson N, Moorjani P, Luo Y, Mallick S, Rohland N, Zhan Y, Genschoreck T, Webster T, Reich D. Genetics. 2012 Nov;192(3):1065-93.	doi:10.1534/genetics.112.145037	PMCID: PMC3522152	Adygei	Caucasus, Krasnodar	Russia	44	39
HGDP01399	PattersonGenetics2012	Ancient admixture in human history. Patterson N, Moorjani P, Luo Y, Mallick S, Rohland N, Zhan Y, Genschoreck T, Webster T, Reich D. Genetics. 2012 Nov;192(3):1065-93.	doi:10.1534/genetics.112.145037	PMCID: PMC3522152	Adygei	Caucasus, Krasnodar	Russia	44	39
HGDP01400	PattersonGenetics2012	Ancient admixture in human history. Patterson N, Moorjani P, Luo Y, Mallick S, Rohland N, Zhan Y, Genschoreck T, Webster T, Reich D. Genetics. 2012 Nov;192(3):1065-93.	doi:10.1534/genetics.112.145037	PMCID: PMC3522152	Adygei	Caucasus, Krasnodar	Russia	44	39
HGDP01401	PattersonGenetics2012	Ancient admixture in human history. Patterson N, Moorjani P, Luo Y, Mallick S, Rohland N, Zhan Y, Genschoreck T, Webster T, Reich D. Genetics. 2012 Nov;192(3):1065-93.	doi:10.1534/genetics.112.145037	PMCID: PMC3522152	Adygei	Caucasus, Krasnodar	Russia	44	39
HGDP01402	PattersonGenetics2012	Ancient admixture in human history. Patterson N, Moorjani P, Luo Y, Mallick S, Rohland N, Zhan Y, Genschoreck T, Webster T, Reich D. Genetics. 2012 Nov;192(3):1065-93.	doi:10.1534/genetics.112.145037	PMCID: PMC3522152	Adygei	Caucasus, Krasnodar	Russia	44	39
HGDP01403	PattersonGenetics2012	Ancient admixture in human history. Patterson N, Moorjani P, Luo Y, Mallick S, Rohland N, Zhan Y, Genschoreck T, Webster T, Reich D. Genetics. 2012 Nov;192(3):1065-93.	doi:10.1534/genetics.112.145037	PMCID: PMC3522152	Adygei	Caucasus, Krasnodar	Russia	44	39
HGDP01404	PattersonGenetics2012	Ancient admixture in human history. Patterson N, Moorjani P, Luo Y, Mallick S, Rohland N, Zhan Y, Genschoreck T, Webster T, Reich D. Genetics. 2012 Nov;192(3):1065-93.	doi:10.1534/genetics.112.145037	PMCID: PMC3522152	Adygei	Caucasus, Krasnodar	Russia	44	39
NA13626	PattersonGenetics2012	Ancient admixture in human history. Patterson N, Moorjani P, Luo Y, Mallick S, Rohland N, Zhan Y, Genschoreck T, Webster T, Reich D. Genetics. 2012 Nov;192(3):1065-93.	doi:10.1534/genetics.112.145037	PMCID: PMC3522152	Adygei	Krasnodar, Caucasus	Russia	44	39
bal102	LazaridisNature2014	Ancient human genomes suggest three ancestral populations for present-day Europeans. Lazaridis I, Patterson N, Mittnik A, Renaud G, Mallick S, Kirsanow K, Sudmant PH, Schraiber JG, Castellano S, Lipson M, Berger B, Economou C, Bollongino R, Fu Q, Bos KI, Nordenfelt S, Li H, de Filippo C, Prüfer K, Sawyer S, Posth C, Haak W, Hallgren F, Fornander E, Rohland N, Delsate D, Francken M, Guinet JM, Wah…	doi:10.1038/nature13673	PMCID: PMC4170574	Balkar	Nalchik_in_Kabardino-Balkar-Republic	Russia	43.4833	43.6167
bal64	LazaridisNature2014	Ancient human genomes suggest three ancestral populations for present-day Europeans. Lazaridis I, Patterson N, Mittnik A, Renaud G, Mallick S, Kirsanow K, Sudmant PH, Schraiber JG, Castellano S, Lipson M, Berger B, Economou C, Bollongino R, Fu Q, Bos KI, Nordenfelt S, Li H, de Filippo C, Prüfer K, Sawyer S, Posth C, Haak W, Hallgren F, Fornander E, Rohland N, Delsate D, Francken M, Guinet JM, Wah…	doi:10.1038/nature13673	PMCID: PMC4170574	Balkar	Nalchik_in_Kabardino-Balkar-Republic	Russia	43.4833	43.6167
bal124	LazaridisNature2014	Ancient human genomes suggest three ancestral populations for present-day Europeans. Lazaridis I, Patterson N, Mittnik A, Renaud G, Mallick S, Kirsanow K, Sudmant PH, Schraiber JG, Castellano S, Lipson M, Berger B, Economou C, Bollongino R, Fu Q, Bos KI, Nordenfelt S, Li H, de Filippo C, Prüfer K, Sawyer S, Posth C, Haak W, Hallgren F, Fornander E, Rohland N, Delsate D, Francken M, Guinet JM, Wah…	doi:10.1038/nature13673	PMCID: PMC4170574	Balkar	Nalchik_in_Kabardino-Balkar-Republic	Russia	43.4833	43.6167
bal97	LazaridisNature2014	Ancient human genomes suggest three ancestral populations for present-day Europeans. Lazaridis I, Patterson N, Mittnik A, Renaud G, Mallick S, Kirsanow K, Sudmant PH, Schraiber JG, Castellano S, Lipson M, Berger B, Economou C, Bollongino R, Fu Q, Bos KI, Nordenfelt S, Li H, de Filippo C, Prüfer K, Sawyer S, Posth C, Haak W, Hallgren F, Fornander E, Rohland N, Delsate D, Francken M, Guinet JM, Wah…	doi:10.1038/nature13673	PMCID: PMC4170574	Balkar	Nalchik_in_Kabardino-Balkar-Republic	Russia	43.4833	43.6167
bal136	LazaridisNature2014	Ancient human genomes suggest three ancestral populations for present-day Europeans. Lazaridis I, Patterson N, Mittnik A, Renaud G, Mallick S, Kirsanow K, Sudmant PH, Schraiber JG, Castellano S, Lipson M, Berger B, Economou C, Bollongino R, Fu Q, Bos KI, Nordenfelt S, Li H, de Filippo C, Prüfer K, Sawyer S, Posth C, Haak W, Hallgren F, Fornander E, Rohland N, Delsate D, Francken M, Guinet JM, Wah…	doi:10.1038/nature13673	PMCID: PMC4170574	Balkar	Nalchik_in_Kabardino-Balkar-Republic	Russia	43.4833	43.6167
bal22	LazaridisNature2014	Ancient human genomes suggest three ancestral populations for present-day Europeans. Lazaridis I, Patterson N, Mittnik A, Renaud G, Mallick S, Kirsanow K, Sudmant PH, Schraiber JG, Castellano S, Lipson M, Berger B, Economou C, Bollongino R, Fu Q, Bos KI, Nordenfelt S, Li H, de Filippo C, Prüfer K, Sawyer S, Posth C, Haak W, Hallgren F, Fornander E, Rohland N, Delsate D, Francken M, Guinet JM, Wah…	doi:10.1038/nature13673	PMCID: PMC4170574	Balkar	Nalchik_in_Kabardino-Balkar-Republic	Russia	43.4833	43.6167
bal41	LazaridisNature2014	Ancient human genomes suggest three ancestral populations for present-day Europeans. Lazaridis I, Patterson N, Mittnik A, Renaud G, Mallick S, Kirsanow K, Sudmant PH, Schraiber JG, Castellano S, Lipson M, Berger B, Economou C, Bollongino R, Fu Q, Bos KI, Nordenfelt S, Li H, de Filippo C, Prüfer K, Sawyer S, Posth C, Haak W, Hallgren F, Fornander E, Rohland N, Delsate D, Francken M, Guinet JM, Wah…	doi:10.1038/nature13673	PMCID: PMC4170574	Balkar	Nalchik_in_Kabardino-Balkar-Republic	Russia	43.4833	43.6167
bal42	LazaridisNature2014	Ancient human genomes suggest three ancestral populations for present-day Europeans. Lazaridis I, Patterson N, Mittnik A, Renaud G, Mallick S, Kirsanow K, Sudmant PH, Schraiber JG, Castellano S, Lipson M, Berger B, Economou C, Bollongino R, Fu Q, Bos KI, Nordenfelt S, Li H, de Filippo C, Prüfer K, Sawyer S, Posth C, Haak W, Hallgren F, Fornander E, Rohland N, Delsate D, Francken M, Guinet JM, Wah…	doi:10.1038/nature13673	PMCID: PMC4170574	Balkar	Nalchik_in_Kabardino-Balkar-Republic	Russia	43.4833	43.6167
bal45	LazaridisNature2014	Ancient human genomes suggest three ancestral populations for present-day Europeans. Lazaridis I, Patterson N, Mittnik A, Renaud G, Mallick S, Kirsanow K, Sudmant PH, Schraiber JG, Castellano S, Lipson M, Berger B, Economou C, Bollongino R, Fu Q, Bos KI, Nordenfelt S, Li H, de Filippo C, Prüfer K, Sawyer S, Posth C, Haak W, Hallgren F, Fornander E, Rohland N, Delsate D, Francken M, Guinet JM, Wah…	doi:10.1038/nature13673	PMCID: PMC4170574	Balkar	Nalchik_in_Kabardino-Balkar-Republic	Russia	43.4833	43.6167
bal50	LazaridisNature2014	Ancient human genomes suggest three ancestral populations for present-day Europeans. Lazaridis I, Patterson N, Mittnik A, Renaud G, Mallick S, Kirsanow K, Sudmant PH, Schraiber JG, Castellano S, Lipson M, Berger B, Economou C, Bollongino R, Fu Q, Bos KI, Nordenfelt S, Li H, de Filippo C, Prüfer K, Sawyer S, Posth C, Haak W, Hallgren F, Fornander E, Rohland N, Delsate D, Francken M, Guinet JM, Wah…	doi:10.1038/nature13673	PMCID: PMC4170574	Balkar	Nalchik_in_Kabardino-Balkar-Republic	Russia	43.4833	43.6167
ch126	LazaridisNature2014	Ancient human genomes suggest three ancestral populations for present-day Europeans. Lazaridis I, Patterson N, Mittnik A, Renaud G, Mallick S, Kirsanow K, Sudmant PH, Schraiber JG, Castellano S, Lipson M, Berger B, Economou C, Bollongino R, Fu Q, Bos KI, Nordenfelt S, Li H, de Filippo C, Prüfer K, Sawyer S, Posth C, Haak W, Hallgren F, Fornander E, Rohland N, Delsate D, Francken M, Guinet JM, Wah…	doi:10.1038/nature13673	PMCID: PMC4170574	Chechen	Grozny_in_Chechen_Republic	Russia	43.3333	45.65
ch16	LazaridisNature2014	Ancient human genomes suggest three ancestral populations for present-day Europeans. Lazaridis I, Patterson N, Mittnik A, Renaud G, Mallick S, Kirsanow K, Sudmant PH, Schraiber JG, Castellano S, Lipson M, Berger B, Economou C, Bollongino R, Fu Q, Bos KI, Nordenfelt S, Li H, de Filippo C, Prüfer K, Sawyer S, Posth C, Haak W, Hallgren F, Fornander E, Rohland N, Delsate D, Francken M, Guinet JM, Wah…	doi:10.1038/nature13673	PMCID: PMC4170574	Chechen	Grozny_in_Chechen_Republic	Russia	43.3333	45.65
ch174	LazaridisNature2014	Ancient human genomes suggest three ancestral populations for present-day Europeans. Lazaridis I, Patterson N, Mittnik A, Renaud G, Mallick S, Kirsanow K, Sudmant PH, Schraiber JG, Castellano S, Lipson M, Berger B, Economou C, Bollongino R, Fu Q, Bos KI, Nordenfelt S, Li H, de Filippo C, Prüfer K, Sawyer S, Posth C, Haak W, Hallgren F, Fornander E, Rohland N, Delsate D, Francken M, Guinet JM, Wah…	doi:10.1038/nature13673	PMCID: PMC4170574	Chechen	Grozny_in_Chechen_Republic	Russia	43.3333	45.65
ch179	LazaridisNature2014	Ancient human genomes suggest three ancestral populations for present-day Europeans. Lazaridis I, Patterson N, Mittnik A, Renaud G, Mallick S, Kirsanow K, Sudmant PH, Schraiber JG, Castellano S, Lipson M, Berger B, Economou C, Bollongino R, Fu Q, Bos KI, Nordenfelt S, Li H, de Filippo C, Prüfer K, Sawyer S, Posth C, Haak W, Hallgren F, Fornander E, Rohland N, Delsate D, Francken M, Guinet JM, Wah…	doi:10.1038/nature13673	PMCID: PMC4170574	Chechen	Grozny_in_Chechen_Republic	Russia	43.3333	45.65
ch193	LazaridisNature2014	Ancient human genomes suggest three ancestral populations for present-day Europeans. Lazaridis I, Patterson N, Mittnik A, Renaud G, Mallick S, Kirsanow K, Sudmant PH, Schraiber JG, Castellano S, Lipson M, Berger B, Economou C, Bollongino R, Fu Q, Bos KI, Nordenfelt S, Li H, de Filippo C, Prüfer K, Sawyer S, Posth C, Haak W, Hallgren F, Fornander E, Rohland N, Delsate D, Francken M, Guinet JM, Wah…	doi:10.1038/nature13673	PMCID: PMC4170574	Chechen	Grozny_in_Chechen_Republic	Russia	43.3333	45.65
ch21	LazaridisNature2014	Ancient human genomes suggest three ancestral populations for present-day Europeans. Lazaridis I, Patterson N, Mittnik A, Renaud G, Mallick S, Kirsanow K, Sudmant PH, Schraiber JG, Castellano S, Lipson M, Berger B, Economou C, Bollongino R, Fu Q, Bos KI, Nordenfelt S, Li H, de Filippo C, Prüfer K, Sawyer S, Posth C, Haak W, Hallgren F, Fornander E, Rohland N, Delsate D, Francken M, Guinet JM, Wah…	doi:10.1038/nature13673	PMCID: PMC4170574	Chechen	Grozny_in_Chechen_Republic	Russia	43.3333	45.65
ch3	LazaridisNature2014	Ancient human genomes suggest three ancestral populations for present-day Europeans. Lazaridis I, Patterson N, Mittnik A, Renaud G, Mallick S, Kirsanow K, Sudmant PH, Schraiber JG, Castellano S, Lipson M, Berger B, Economou C, Bollongino R, Fu Q, Bos KI, Nordenfelt S, Li H, de Filippo C, Prüfer K, Sawyer S, Posth C, Haak W, Hallgren F, Fornander E, Rohland N, Delsate D, Francken M, Guinet JM, Wah…	doi:10.1038/nature13673	PMCID: PMC4170574	Chechen	Grozny_in_Chechen_Republic	Russia	43.3333	45.65
ch113	LazaridisNature2014	Ancient human genomes suggest three ancestral populations for present-day Europeans. Lazaridis I, Patterson N, Mittnik A, Renaud G, Mallick S, Kirsanow K, Sudmant PH, Schraiber JG, Castellano S, Lipson M, Berger B, Economou C, Bollongino R, Fu Q, Bos KI, Nordenfelt S, Li H, de Filippo C, Prüfer K, Sawyer S, Posth C, Haak W, Hallgren F, Fornander E, Rohland N, Delsate D, Francken M, Guinet JM, Wah…	doi:10.1038/nature13673	PMCID: PMC4170574	Chechen	Grozny_in_Chechen_Republic	Russia	43.3333	45.65
ch31	LazaridisNature2014	Ancient human genomes suggest three ancestral populations for present-day Europeans. Lazaridis I, Patterson N, Mittnik A, Renaud G, Mallick S, Kirsanow K, Sudmant PH, Schraiber JG, Castellano S, Lipson M, Berger B, Economou C, Bollongino R, Fu Q, Bos KI, Nordenfelt S, Li H, de Filippo C, Prüfer K, Sawyer S, Posth C, Haak W, Hallgren F, Fornander E, Rohland N, Delsate D, Francken M, Guinet JM, Wah…	doi:10.1038/nature13673	PMCID: PMC4170574	Chechen	Grozny_in_Chechen_Republic	Russia	43.3333	45.65
kumyks44	LazaridisNature2014	Ancient human genomes suggest three ancestral populations for present-day Europeans. Lazaridis I, Patterson N, Mittnik A, Renaud G, Mallick S, Kirsanow K, Sudmant PH, Schraiber JG, Castellano S, Lipson M, Berger B, Economou C, Bollongino R, Fu Q, Bos KI, Nordenfelt S, Li H, de Filippo C, Prüfer K, Sawyer S, Posth C, Haak W, Hallgren F, Fornander E, Rohland N, Delsate D, Francken M, Guinet JM, Wah…	doi:10.1038/nature13673	PMCID: PMC4170574	Kumyk	Khasavyurt_in_Dagestan	Russia	43.25	46.5833
kumyks93	LazaridisNature2014	Ancient human genomes suggest three ancestral populations for present-day Europeans. Lazaridis I, Patterson N, Mittnik A, Renaud G, Mallick S, Kirsanow K, Sudmant PH, Schraiber JG, Castellano S, Lipson M, Berger B, Economou C, Bollongino R, Fu Q, Bos KI, Nordenfelt S, Li H, de Filippo C, Prüfer K, Sawyer S, Posth C, Haak W, Hallgren F, Fornander E, Rohland N, Delsate D, Francken M, Guinet JM, Wah…	doi:10.1038/nature13673	PMCID: PMC4170574	Kumyk	Khasavyurt_in_Dagestan	Russia	43.25	46.5833
kumyks98	LazaridisNature2014	Ancient human genomes suggest three ancestral populations for present-day Europeans. Lazaridis I, Patterson N, Mittnik A, Renaud G, Mallick S, Kirsanow K, Sudmant PH, Schraiber JG, Castellano S, Lipson M, Berger B, Economou C, Bollongino R, Fu Q, Bos KI, Nordenfelt S, Li H, de Filippo C, Prüfer K, Sawyer S, Posth C, Haak W, Hallgren F, Fornander E, Rohland N, Delsate D, Francken M, Guinet JM, Wah…	doi:10.1038/nature13673	PMCID: PMC4170574	Kumyk	Khasavyurt_in_Dagestan	Russia	43.25	46.5833
kumyks90	LazaridisNature2014	Ancient human genomes suggest three ancestral populations for present-day Europeans. Lazaridis I, Patterson N, Mittnik A, Renaud G, Mallick S, Kirsanow K, Sudmant PH, Schraiber JG, Castellano S, Lipson M, Berger B, Economou C, Bollongino R, Fu Q, Bos KI, Nordenfelt S, Li H, de Filippo C, Prüfer K, Sawyer S, Posth C, Haak W, Hallgren F, Fornander E, Rohland N, Delsate D, Francken M, Guinet JM, Wah…	doi:10.1038/nature13673	PMCID: PMC4170574	Kumyk	Khasavyurt_in_Dagestan	Russia	43.25	46.5833
kumyks40	LazaridisNature2014	Ancient human genomes suggest three ancestral populations for present-day Europeans. Lazaridis I, Patterson N, Mittnik A, Renaud G, Mallick S, Kirsanow K, Sudmant PH, Schraiber JG, Castellano S, Lipson M, Berger B, Economou C, Bollongino R, Fu Q, Bos KI, Nordenfelt S, Li H, de Filippo C, Prüfer K, Sawyer S, Posth C, Haak W, Hallgren F, Fornander E, Rohland N, Delsate D, Francken M, Guinet JM, Wah…	doi:10.1038/nature13673	PMCID: PMC4170574	Kumyk	Khasavyurt_in_Dagestan	Russia	43.25	46.5833
kumyks94	LazaridisNature2014	Ancient human genomes suggest three ancestral populations for present-day Europeans. Lazaridis I, Patterson N, Mittnik A, Renaud G, Mallick S, Kirsanow K, Sudmant PH, Schraiber JG, Castellano S, Lipson M, Berger B, Economou C, Bollongino R, Fu Q, Bos KI, Nordenfelt S, Li H, de Filippo C, Prüfer K, Sawyer S, Posth C, Haak W, Hallgren F, Fornander E, Rohland N, Delsate D, Francken M, Guinet JM, Wah…	doi:10.1038/nature13673	PMCID: PMC4170574	Kumyk	Khasavyurt_in_Dagestan	Russia	43.25	46.5833
kumyks41	LazaridisNature2014	Ancient human genomes suggest three ancestral populations for present-day Europeans. Lazaridis I, Patterson N, Mittnik A, Renaud G, Mallick S, Kirsanow K, Sudmant PH, Schraiber JG, Castellano S, Lipson M, Berger B, Economou C, Bollongino R, Fu Q, Bos KI, Nordenfelt S, Li H, de Filippo C, Prüfer K, Sawyer S, Posth C, Haak W, Hallgren F, Fornander E, Rohland N, Delsate D, Francken M, Guinet JM, Wah…	doi:10.1038/nature13673	PMCID: PMC4170574	Kumyk	Khasavyurt_in_Dagestan	Russia	43.25	46.5833
kumyks97	LazaridisNature2014	Ancient human genomes suggest three ancestral populations for present-day Europeans. Lazaridis I, Patterson N, Mittnik A, Renaud G, Mallick S, Kirsanow K, Sudmant PH, Schraiber JG, Castellano S, Lipson M, Berger B, Economou C, Bollongino R, Fu Q, Bos KI, Nordenfelt S, Li H, de Filippo C, Prüfer K, Sawyer S, Posth C, Haak W, Hallgren F, Fornander E, Rohland N, Delsate D, Francken M, Guinet JM, Wah…	doi:10.1038/nature13673	PMCID: PMC4170574	Kumyk	Khasavyurt_in_Dagestan	Russia	43.25	46.5833
lez38	LazaridisNature2014	Ancient human genomes suggest three ancestral populations for present-day Europeans. Lazaridis I, Patterson N, Mittnik A, Renaud G, Mallick S, Kirsanow K, Sudmant PH, Schraiber JG, Castellano S, Lipson M, Berger B, Economou C, Bollongino R, Fu Q, Bos KI, Nordenfelt S, Li H, de Filippo C, Prüfer K, Sawyer S, Posth C, Haak W, Hallgren F, Fornander E, Rohland N, Delsate D, Francken M, Guinet JM, Wah…	doi:10.1038/nature13673	PMCID: PMC4170574	Lezgin	Dagestanskiye_Ogni_in_Dagestan	Russia	42.1167	48.1833
lez40	LazaridisNature2014	Ancient human genomes suggest three ancestral populations for present-day Europeans. Lazaridis I, Patterson N, Mittnik A, Renaud G, Mallick S, Kirsanow K, Sudmant PH, Schraiber JG, Castellano S, Lipson M, Berger B, Economou C, Bollongino R, Fu Q, Bos KI, Nordenfelt S, Li H, de Filippo C, Prüfer K, Sawyer S, Posth C, Haak W, Hallgren F, Fornander E, Rohland N, Delsate D, Francken M, Guinet JM, Wah…	doi:10.1038/nature13673	PMCID: PMC4170574	Lezgin	Dagestanskiye_Ogni_in_Dagestan	Russia	42.1167	48.1833
lez49	LazaridisNature2014	Ancient human genomes suggest three ancestral populations for present-day Europeans. Lazaridis I, Patterson N, Mittnik A, Renaud G, Mallick S, Kirsanow K, Sudmant PH, Schraiber JG, Castellano S, Lipson M, Berger B, Economou C, Bollongino R, Fu Q, Bos KI, Nordenfelt S, Li H, de Filippo C, Prüfer K, Sawyer S, Posth C, Haak W, Hallgren F, Fornander E, Rohland N, Delsate D, Francken M, Guinet JM, Wah…	doi:10.1038/nature13673	PMCID: PMC4170574	Lezgin	Dagestanskiye_Ogni_in_Dagestan	Russia	42.1167	48.1833
lez31	LazaridisNature2014	Ancient human genomes suggest three ancestral populations for present-day Europeans. Lazaridis I, Patterson N, Mittnik A, Renaud G, Mallick S, Kirsanow K, Sudmant PH, Schraiber JG, Castellano S, Lipson M, Berger B, Economou C, Bollongino R, Fu Q, Bos KI, Nordenfelt S, Li H, de Filippo C, Prüfer K, Sawyer S, Posth C, Haak W, Hallgren F, Fornander E, Rohland N, Delsate D, Francken M, Guinet JM, Wah…	doi:10.1038/nature13673	PMCID: PMC4170574	Lezgin	Dagestanskiye_Ogni_in_Dagestan	Russia	42.1167	48.1833
lez7	LazaridisNature2014	Ancient human genomes suggest three ancestral populations for present-day Europeans. Lazaridis I, Patterson N, Mittnik A, Renaud G, Mallick S, Kirsanow K, Sudmant PH, Schraiber JG, Castellano S, Lipson M, Berger B, Economou C, Bollongino R, Fu Q, Bos KI, Nordenfelt S, Li H, de Filippo C, Prüfer K, Sawyer S, Posth C, Haak W, Hallgren F, Fornander E, Rohland N, Delsate D, Francken M, Guinet JM, Wah…	doi:10.1038/nature13673	PMCID: PMC4170574	Lezgin	Dagestanskiye_Ogni_in_Dagestan	Russia	42.1167	48.1833
lez33	LazaridisNature2014	Ancient human genomes suggest three ancestral populations for present-day Europeans. Lazaridis I, Patterson N, Mittnik A, Renaud G, Mallick S, Kirsanow K, Sudmant PH, Schraiber JG, Castellano S, Lipson M, Berger B, Economou C, Bollongino R, Fu Q, Bos KI, Nordenfelt S, Li H, de Filippo C, Prüfer K, Sawyer S, Posth C, Haak W, Hallgren F, Fornander E, Rohland N, Delsate D, Francken M, Guinet JM, Wah…	doi:10.1038/nature13673	PMCID: PMC4170574	Lezgin	Dagestanskiye_Ogni_in_Dagestan	Russia	42.1167	48.1833
lez9	LazaridisNature2014	Ancient human genomes suggest three ancestral populations for present-day Europeans. Lazaridis I, Patterson N, Mittnik A, Renaud G, Mallick S, Kirsanow K, Sudmant PH, Schraiber JG, Castellano S, Lipson M, Berger B, Economou C, Bollongino R, Fu Q, Bos KI, Nordenfelt S, Li H, de Filippo C, Prüfer K, Sawyer S, Posth C, Haak W, Hallgren F, Fornander E, Rohland N, Delsate D, Francken M, Guinet JM, Wah…	doi:10.1038/nature13673	PMCID: PMC4170574	Lezgin	Dagestanskiye_Ogni_in_Dagestan	Russia	42.1167	48.1833
lez36	LazaridisNature2014	Ancient human genomes suggest three ancestral populations for present-day Europeans. Lazaridis I, Patterson N, Mittnik A, Renaud G, Mallick S, Kirsanow K, Sudmant PH, Schraiber JG, Castellano S, Lipson M, Berger B, Economou C, Bollongino R, Fu Q, Bos KI, Nordenfelt S, Li H, de Filippo C, Prüfer K, Sawyer S, Posth C, Haak W, Hallgren F, Fornander E, Rohland N, Delsate D, Francken M, Guinet JM, Wah…	doi:10.1038/nature13673	PMCID: PMC4170574	Lezgin	Dagestanskiye_Ogni_in_Dagestan	Russia	42.1167	48.1833
lez37	LazaridisNature2014	Ancient human genomes suggest three ancestral populations for present-day Europeans. Lazaridis I, Patterson N, Mittnik A, Renaud G, Mallick S, Kirsanow K, Sudmant PH, Schraiber JG, Castellano S, Lipson M, Berger B, Economou C, Bollongino R, Fu Q, Bos KI, Nordenfelt S, Li H, de Filippo C, Prüfer K, Sawyer S, Posth C, Haak W, Hallgren F, Fornander E, Rohland N, Delsate D, Francken M, Guinet JM, Wah…	doi:10.1038/nature13673	PMCID: PMC4170574	Lezgin	Dagestanskiye_Ogni_in_Dagestan	Russia	42.1167	48.1833
Mordovians27	LazaridisNature2014	Ancient human genomes suggest three ancestral populations for present-day Europeans. Lazaridis I, Patterson N, Mittnik A, Renaud G, Mallick S, Kirsanow K, Sudmant PH, Schraiber JG, Castellano S, Lipson M, Berger B, Economou C, Bollongino R, Fu Q, Bos KI, Nordenfelt S, Li H, de Filippo C, Prüfer K, Sawyer S, Posth C, Haak W, Hallgren F, Fornander E, Rohland N, Delsate D, Francken M, Guinet JM, Wah…	doi:10.1038/nature13673	PMCID: PMC4170574	Mordovian	Saransk_in_Republic_of_Mordova	Russia	54.1833	45.1833
Mordovians28	LazaridisNature2014	Ancient human genomes suggest three ancestral populations for present-day Europeans. Lazaridis I, Patterson N, Mittnik A, Renaud G, Mallick S, Kirsanow K, Sudmant PH, Schraiber JG, Castellano S, Lipson M, Berger B, Economou C, Bollongino R, Fu Q, Bos KI, Nordenfelt S, Li H, de Filippo C, Prüfer K, Sawyer S, Posth C, Haak W, Hallgren F, Fornander E, Rohland N, Delsate D, Francken M, Guinet JM, Wah…	doi:10.1038/nature13673	PMCID: PMC4170574	Mordovian	Saransk_in_Republic_of_Mordova	Russia	54.1833	45.1833
Mordovians30	LazaridisNature2014	Ancient human genomes suggest three ancestral populations for present-day Europeans. Lazaridis I, Patterson N, Mittnik A, Renaud G, Mallick S, Kirsanow K, Sudmant PH, Schraiber JG, Castellano S, Lipson M, Berger B, Economou C, Bollongino R, Fu Q, Bos KI, Nordenfelt S, Li H, de Filippo C, Prüfer K, Sawyer S, Posth C, Haak W, Hallgren F, Fornander E, Rohland N, Delsate D, Francken M, Guinet JM, Wah…	doi:10.1038/nature13673	PMCID: PMC4170574	Mordovian	Saransk_in_Republic_of_Mordova	Russia	54.1833	45.1833
Mordovians4	LazaridisNature2014	Ancient human genomes suggest three ancestral populations for present-day Europeans. Lazaridis I, Patterson N, Mittnik A, Renaud G, Mallick S, Kirsanow K, Sudmant PH, Schraiber JG, Castellano S, Lipson M, Berger B, Economou C, Bollongino R, Fu Q, Bos KI, Nordenfelt S, Li H, de Filippo C, Prüfer K, Sawyer S, Posth C, Haak W, Hallgren F, Fornander E, Rohland N, Delsate D, Francken M, Guinet JM, Wah…	doi:10.1038/nature13673	PMCID: PMC4170574	Mordovian	Saransk_in_Republic_of_Mordova	Russia	54.1833	45.1833
Mordovians31	LazaridisNature2014	Ancient human genomes suggest three ancestral populations for present-day Europeans. Lazaridis I, Patterson N, Mittnik A, Renaud G, Mallick S, Kirsanow K, Sudmant PH, Schraiber JG, Castellano S, Lipson M, Berger B, Economou C, Bollongino R, Fu Q, Bos KI, Nordenfelt S, Li H, de Filippo C, Prüfer K, Sawyer S, Posth C, Haak W, Hallgren F, Fornander E, Rohland N, Delsate D, Francken M, Guinet JM, Wah…	doi:10.1038/nature13673	PMCID: PMC4170574	Mordovian	Saransk_in_Republic_of_Mordova	Russia	54.1833	45.1833
Mordovians17	LazaridisNature2014	Ancient human genomes suggest three ancestral populations for present-day Europeans. Lazaridis I, Patterson N, Mittnik A, Renaud G, Mallick S, Kirsanow K, Sudmant PH, Schraiber JG, Castellano S, Lipson M, Berger B, Economou C, Bollongino R, Fu Q, Bos KI, Nordenfelt S, Li H, de Filippo C, Prüfer K, Sawyer S, Posth C, Haak W, Hallgren F, Fornander E, Rohland N, Delsate D, Francken M, Guinet JM, Wah…	doi:10.1038/nature13673	PMCID: PMC4170574	Mordovian	Saransk_in_Republic_of_Mordova	Russia	54.1833	45.1833
Mordovians1	LazaridisNature2014	Ancient human genomes suggest three ancestral populations for present-day Europeans. Lazaridis I, Patterson N, Mittnik A, Renaud G, Mallick S, Kirsanow K, Sudmant PH, Schraiber JG, Castellano S, Lipson M, Berger B, Economou C, Bollongino R, Fu Q, Bos KI, Nordenfelt S, Li H, de Filippo C, Prüfer K, Sawyer S, Posth C, Haak W, Hallgren F, Fornander E, Rohland N, Delsate D, Francken M, Guinet JM, Wah…	doi:10.1038/nature13673	PMCID: PMC4170574	Mordovian	Saransk_in_Republic_of_Mordova	Russia	54.1833	45.1833
Mordovians22	LazaridisNature2014	Ancient human genomes suggest three ancestral populations for present-day Europeans. Lazaridis I, Patterson N, Mittnik A, Renaud G, Mallick S, Kirsanow K, Sudmant PH, Schraiber JG, Castellano S, Lipson M, Berger B, Economou C, Bollongino R, Fu Q, Bos KI, Nordenfelt S, Li H, de Filippo C, Prüfer K, Sawyer S, Posth C, Haak W, Hallgren F, Fornander E, Rohland N, Delsate D, Francken M, Guinet JM, Wah…	doi:10.1038/nature13673	PMCID: PMC4170574	Mordovian	Saransk_in_Republic_of_Mordova	Russia	54.1833	45.1833
Mordovians32	LazaridisNature2014	Ancient human genomes suggest three ancestral populations for present-day Europeans. Lazaridis I, Patterson N, Mittnik A, Renaud G, Mallick S, Kirsanow K, Sudmant PH, Schraiber JG, Castellano S, Lipson M, Berger B, Economou C, Bollongino R, Fu Q, Bos KI, Nordenfelt S, Li H, de Filippo C, Prüfer K, Sawyer S, Posth C, Haak W, Hallgren F, Fornander E, Rohland N, Delsate D, Francken M, Guinet JM, Wah…	doi:10.1038/nature13673	PMCID: PMC4170574	Mordovian	Saransk_in_Republic_of_Mordova	Russia	54.1833	45.1833
Mordovians5	LazaridisNature2014	Ancient human genomes suggest three ancestral populations for present-day Europeans. Lazaridis I, Patterson N, Mittnik A, Renaud G, Mallick S, Kirsanow K, Sudmant PH, Schraiber JG, Castellano S, Lipson M, Berger B, Economou C, Bollongino R, Fu Q, Bos KI, Nordenfelt S, Li H, de Filippo C, Prüfer K, Sawyer S, Posth C, Haak W, Hallgren F, Fornander E, Rohland N, Delsate D, Francken M, Guinet JM, Wah…	doi:10.1038/nature13673	PMCID: PMC4170574	Mordovian	Saransk_in_Republic_of_Mordova	Russia	54.1833	45.1833
NorthOssetia19	LazaridisNature2014	Ancient human genomes suggest three ancestral populations for present-day Europeans. Lazaridis I, Patterson N, Mittnik A, Renaud G, Mallick S, Kirsanow K, Sudmant PH, Schraiber JG, Castellano S, Lipson M, Berger B, Economou C, Bollongino R, Fu Q, Bos KI, Nordenfelt S, Li H, de Filippo C, Prüfer K, Sawyer S, Posth C, Haak W, Hallgren F, Fornander E, Rohland N, Delsate D, Francken M, Guinet JM, Wah…	doi:10.1038/nature13673	PMCID: PMC4170574	Ossetian	Vladikavkaz_in_Republic_of_North_Ossetia_Alania	Russia	43.0167	44.65
NorthOssetia2	LazaridisNature2014	Ancient human genomes suggest three ancestral populations for present-day Europeans. Lazaridis I, Patterson N, Mittnik A, Renaud G, Mallick S, Kirsanow K, Sudmant PH, Schraiber JG, Castellano S, Lipson M, Berger B, Economou C, Bollongino R, Fu Q, Bos KI, Nordenfelt S, Li H, de Filippo C, Prüfer K, Sawyer S, Posth C, Haak W, Hallgren F, Fornander E, Rohland N, Delsate D, Francken M, Guinet JM, Wah…	doi:10.1038/nature13673	PMCID: PMC4170574	Ossetian	Vladikavkaz_in_Republic_of_North_Ossetia_Alania	Russia	43.0167	44.65
NorthOssetia3	LazaridisNature2014	Ancient human genomes suggest three ancestral populations for present-day Europeans. Lazaridis I, Patterson N, Mittnik A, Renaud G, Mallick S, Kirsanow K, Sudmant PH, Schraiber JG, Castellano S, Lipson M, Berger B, Economou C, Bollongino R, Fu Q, Bos KI, Nordenfelt S, Li H, de Filippo C, Prüfer K, Sawyer S, Posth C, Haak W, Hallgren F, Fornander E, Rohland N, Delsate D, Francken M, Guinet JM, Wah…	doi:10.1038/nature13673	PMCID: PMC4170574	Ossetian	Vladikavkaz_in_Republic_of_North_Ossetia_Alania	Russia	43.0167	44.65
NorthOssetia11	LazaridisNature2014	Ancient human genomes suggest three ancestral populations for present-day Europeans. Lazaridis I, Patterson N, Mittnik A, Renaud G, Mallick S, Kirsanow K, Sudmant PH, Schraiber JG, Castellano S, Lipson M, Berger B, Economou C, Bollongino R, Fu Q, Bos KI, Nordenfelt S, Li H, de Filippo C, Prüfer K, Sawyer S, Posth C, Haak W, Hallgren F, Fornander E, Rohland N, Delsate D, Francken M, Guinet JM, Wah…	doi:10.1038/nature13673	PMCID: PMC4170574	Ossetian	Vladikavkaz_in_Republic_of_North_Ossetia_Alania	Russia	43.0167	44.65
NorthOssetia8	LazaridisNature2014	Ancient human genomes suggest three ancestral populations for present-day Europeans. Lazaridis I, Patterson N, Mittnik A, Renaud G, Mallick S, Kirsanow K, Sudmant PH, Schraiber JG, Castellano S, Lipson M, Berger B, Economou C, Bollongino R, Fu Q, Bos KI, Nordenfelt S, Li H, de Filippo C, Prüfer K, Sawyer S, Posth C, Haak W, Hallgren F, Fornander E, Rohland N, Delsate D, Francken M, Guinet JM, Wah…	doi:10.1038/nature13673	PMCID: PMC4170574	Ossetian	Vladikavkaz_in_Republic_of_North_Ossetia_Alania	Russia	43.0167	44.65
NorthOssetia9	LazaridisNature2014	Ancient human genomes suggest three ancestral populations for present-day Europeans. Lazaridis I, Patterson N, Mittnik A, Renaud G, Mallick S, Kirsanow K, Sudmant PH, Schraiber JG, Castellano S, Lipson M, Berger B, Economou C, Bollongino R, Fu Q, Bos KI, Nordenfelt S, Li H, de Filippo C, Prüfer K, Sawyer S, Posth C, Haak W, Hallgren F, Fornander E, Rohland N, Delsate D, Francken M, Guinet JM, Wah…	doi:10.1038/nature13673	PMCID: PMC4170574	Ossetian	Vladikavkaz_in_Republic_of_North_Ossetia_Alania	Russia	43.0167	44.65
NorthOssetia14	LazaridisNature2014	Ancient human genomes suggest three ancestral populations for present-day Europeans. Lazaridis I, Patterson N, Mittnik A, Renaud G, Mallick S, Kirsanow K, Sudmant PH, Schraiber JG, Castellano S, Lipson M, Berger B, Economou C, Bollongino R, Fu Q, Bos KI, Nordenfelt S, Li H, de Filippo C, Prüfer K, Sawyer S, Posth C, Haak W, Hallgren F, Fornander E, Rohland N, Delsate D, Francken M, Guinet JM, Wah…	doi:10.1038/nature13673	PMCID: PMC4170574	Ossetian	Vladikavkaz_in_Republic_of_North_Ossetia_Alania	Russia	43.0167	44.65
NorthOssetia17	LazaridisNature2014	Ancient human genomes suggest three ancestral populations for present-day Europeans. Lazaridis I, Patterson N, Mittnik A, Renaud G, Mallick S, Kirsanow K, Sudmant PH, Schraiber JG, Castellano S, Lipson M, Berger B, Economou C, Bollongino R, Fu Q, Bos KI, Nordenfelt S, Li H, de Filippo C, Prüfer K, Sawyer S, Posth C, Haak W, Hallgren F, Fornander E, Rohland N, Delsate D, Francken M, Guinet JM, Wah…	doi:10.1038/nature13673	PMCID: PMC4170574	Ossetian	Vladikavkaz_in_Republic_of_North_Ossetia_Alania	Russia	43.0167	44.65
NorthOssetia5	LazaridisNature2014	Ancient human genomes suggest three ancestral populations for present-day Europeans. Lazaridis I, Patterson N, Mittnik A, Renaud G, Mallick S, Kirsanow K, Sudmant PH, Schraiber JG, Castellano S, Lipson M, Berger B, Economou C, Bollongino R, Fu Q, Bos KI, Nordenfelt S, Li H, de Filippo C, Prüfer K, Sawyer S, Posth C, Haak W, Hallgren F, Fornander E, Rohland N, Delsate D, Francken M, Guinet JM, Wah…	doi:10.1038/nature13673	PMCID: PMC4170574	Russia_NorthOssetian	Vladikavkaz_in_Republic_of_North_Ossetia_Alania	Russia	43.0167	44.65
NorthOssetia12	LazaridisNature2014	Ancient human genomes suggest three ancestral populations for present-day Europeans. Lazaridis I, Patterson N, Mittnik A, Renaud G, Mallick S, Kirsanow K, Sudmant PH, Schraiber JG, Castellano S, Lipson M, Berger B, Economou C, Bollongino R, Fu Q, Bos KI, Nordenfelt S, Li H, de Filippo C, Prüfer K, Sawyer S, Posth C, Haak W, Hallgren F, Fornander E, Rohland N, Delsate D, Francken M, Guinet JM, Wah…	doi:10.1038/nature13673	PMCID: PMC4170574	Russia_NorthOssetian	Vladikavkaz_in_Republic_of_North_Ossetia_Alania	Russia	43.0167	44.65
HGDP00879	PattersonGenetics2012	Ancient admixture in human history. Patterson N, Moorjani P, Luo Y, Mallick S, Rohland N, Zhan Y, Genschoreck T, Webster T, Reich D. Genetics. 2012 Nov;192(3):1065-93.	doi:10.1534/genetics.112.145037	PMCID: PMC3522152	Russian	Vologda Administrative Region	Russia	61	40
HGDP00880	PattersonGenetics2012	Ancient admixture in human history. Patterson N, Moorjani P, Luo Y, Mallick S, Rohland N, Zhan Y, Genschoreck T, Webster T, Reich D. Genetics. 2012 Nov;192(3):1065-93.	doi:10.1534/genetics.112.145037	PMCID: PMC3522152	Russian	Vologda Administrative Region	Russia	61	40
HGDP00882	PattersonGenetics2012	Ancient admixture in human history. Patterson N, Moorjani P, Luo Y, Mallick S, Rohland N, Zhan Y, Genschoreck T, Webster T, Reich D. Genetics. 2012 Nov;192(3):1065-93.	doi:10.1534/genetics.112.145037	PMCID: PMC3522152	Russian	Vologda Administrative Region	Russia	61	40
HGDP00883	PattersonGenetics2012	Ancient admixture in human history. Patterson N, Moorjani P, Luo Y, Mallick S, Rohland N, Zhan Y, Genschoreck T, Webster T, Reich D. Genetics. 2012 Nov;192(3):1065-93.	doi:10.1534/genetics.112.145037	PMCID: PMC3522152	Russian	Vologda Administrative Region	Russia	61	40
HGDP00884	PattersonGenetics2012	Ancient admixture in human history. Patterson N, Moorjani P, Luo Y, Mallick S, Rohland N, Zhan Y, Genschoreck T, Webster T, Reich D. Genetics. 2012 Nov;192(3):1065-93.	doi:10.1534/genetics.112.145037	PMCID: PMC3522152	Russian	Vologda Administrative Region	Russia	61	40
HGDP00887	PattersonGenetics2012	Ancient admixture in human history. Patterson N, Moorjani P, Luo Y, Mallick S, Rohland N, Zhan Y, Genschoreck T, Webster T, Reich D. Genetics. 2012 Nov;192(3):1065-93.	doi:10.1534/genetics.112.145037	PMCID: PMC3522152	Russian	Vologda Administrative Region	Russia	61	40
HGDP00888	PattersonGenetics2012	Ancient admixture in human history. Patterson N, Moorjani P, Luo Y, Mallick S, Rohland N, Zhan Y, Genschoreck T, Webster T, Reich D. Genetics. 2012 Nov;192(3):1065-93.	doi:10.1534/genetics.112.145037	PMCID: PMC3522152	Russian	Vologda Administrative Region	Russia	61	40
HGDP00889	PattersonGenetics2012	Ancient admixture in human history. Patterson N, Moorjani P, Luo Y, Mallick S, Rohland N, Zhan Y, Genschoreck T, Webster T, Reich D. Genetics. 2012 Nov;192(3):1065-93.	doi:10.1534/genetics.112.145037	PMCID: PMC3522152	Russian	Vologda Administrative Region	Russia	61	40
HGDP00890	PattersonGenetics2012	Ancient admixture in human history. Patterson N, Moorjani P, Luo Y, Mallick S, Rohland N, Zhan Y, Genschoreck T, Webster T, Reich D. Genetics. 2012 Nov;192(3):1065-93.	doi:10.1534/genetics.112.145037	PMCID: PMC3522152	Russian	Vologda Administrative Region	Russia	61	40
HGDP00891	PattersonGenetics2012	Ancient admixture in human history. Patterson N, Moorjani P, Luo Y, Mallick S, Rohland N, Zhan Y, Genschoreck T, Webster T, Reich D. Genetics. 2012 Nov;192(3):1065-93.	doi:10.1534/genetics.112.145037	PMCID: PMC3522152	Russian	Vologda Administrative Region	Russia	61	40
HGDP00892	PattersonGenetics2012	Ancient admixture in human history. Patterson N, Moorjani P, Luo Y, Mallick S, Rohland N, Zhan Y, Genschoreck T, Webster T, Reich D. Genetics. 2012 Nov;192(3):1065-93.	doi:10.1534/genetics.112.145037	PMCID: PMC3522152	Russian	Vologda Administrative Region	Russia	61	40
HGDP00893	PattersonGenetics2012	Ancient admixture in human history. Patterson N, Moorjani P, Luo Y, Mallick S, Rohland N, Zhan Y, Genschoreck T, Webster T, Reich D. Genetics. 2012 Nov;192(3):1065-93.	doi:10.1534/genetics.112.145037	PMCID: PMC3522152	Russian	Vologda Administrative Region	Russia	61	40
HGDP00894	PattersonGenetics2012	Ancient admixture in human history. Patterson N, Moorjani P, Luo Y, Mallick S, Rohland N, Zhan Y, Genschoreck T, Webster T, Reich D. Genetics. 2012 Nov;192(3):1065-93.	doi:10.1534/genetics.112.145037	PMCID: PMC3522152	Russian	Vologda Administrative Region	Russia	61	40
HGDP00895	PattersonGenetics2012	Ancient admixture in human history. Patterson N, Moorjani P, Luo Y, Mallick S, Rohland N, Zhan Y, Genschoreck T, Webster T, Reich D. Genetics. 2012 Nov;192(3):1065-93.	doi:10.1534/genetics.112.145037	PMCID: PMC3522152	Russian	Vologda Administrative Region	Russia	61	40
HGDP00896	PattersonGenetics2012	Ancient admixture in human history. Patterson N, Moorjani P, Luo Y, Mallick S, Rohland N, Zhan Y, Genschoreck T, Webster T, Reich D. Genetics. 2012 Nov;192(3):1065-93.	doi:10.1534/genetics.112.145037	PMCID: PMC3522152	Russian	Vologda Administrative Region	Russia	61	40
HGDP00897	PattersonGenetics2012	Ancient admixture in human history. Patterson N, Moorjani P, Luo Y, Mallick S, Rohland N, Zhan Y, Genschoreck T, Webster T, Reich D. Genetics. 2012 Nov;192(3):1065-93.	doi:10.1534/genetics.112.145037	PMCID: PMC3522152	Russian	Vologda Administrative Region	Russia	61	40
HGDP00898	PattersonGenetics2012	Ancient admixture in human history. Patterson N, Moorjani P, Luo Y, Mallick S, Rohland N, Zhan Y, Genschoreck T, Webster T, Reich D. Genetics. 2012 Nov;192(3):1065-93.	doi:10.1534/genetics.112.145037	PMCID: PMC3522152	Russian	Vologda Administrative Region	Russia	61	40
HGDP00899	PattersonGenetics2012	Ancient admixture in human history. Patterson N, Moorjani P, Luo Y, Mallick S, Rohland N, Zhan Y, Genschoreck T, Webster T, Reich D. Genetics. 2012 Nov;192(3):1065-93.	doi:10.1534/genetics.112.145037	PMCID: PMC3522152	Russian	Vologda Administrative Region	Russia	61	40
HGDP00900	PattersonGenetics2012	Ancient admixture in human history. Patterson N, Moorjani P, Luo Y, Mallick S, Rohland N, Zhan Y, Genschoreck T, Webster T, Reich D. Genetics. 2012 Nov;192(3):1065-93.	doi:10.1534/genetics.112.145037	PMCID: PMC3522152	Russian	Vologda Administrative Region	Russia	61	40
HGDP00901	PattersonGenetics2012	Ancient admixture in human history. Patterson N, Moorjani P, Luo Y, Mallick S, Rohland N, Zhan Y, Genschoreck T, Webster T, Reich D. Genetics. 2012 Nov;192(3):1065-93.	doi:10.1534/genetics.112.145037	PMCID: PMC3522152	Russian	Vologda Administrative Region	Russia	61	40
HGDP00902	PattersonGenetics2012	Ancient admixture in human history. Patterson N, Moorjani P, Luo Y, Mallick S, Rohland N, Zhan Y, Genschoreck T, Webster T, Reich D. Genetics. 2012 Nov;192(3):1065-93.	doi:10.1534/genetics.112.145037	PMCID: PMC3522152	Russian	Vologda Administrative Region	Russia	61	40
HGDP00903	PattersonGenetics2012	Ancient admixture in human history. Patterson N, Moorjani P, Luo Y, Mallick S, Rohland N, Zhan Y, Genschoreck T, Webster T, Reich D. Genetics. 2012 Nov;192(3):1065-93.	doi:10.1534/genetics.112.145037	PMCID: PMC3522152	Russian	Vologda Administrative Region	Russia	61	40
UkrBel618	LazaridisNature2014	Ancient human genomes suggest three ancestral populations for present-day Europeans. Lazaridis I, Patterson N, Mittnik A, Renaud G, Mallick S, Kirsanow K, Sudmant PH, Schraiber JG, Castellano S, Lipson M, Berger B, Economou C, Bollongino R, Fu Q, Bos KI, Nordenfelt S, Li H, de Filippo C, Prüfer K, Sawyer S, Posth C, Haak W, Hallgren F, Fornander E, Rohland N, Delsate D, Francken M, Guinet JM, Wah…	doi:10.1038/nature13673	PMCID: PMC4170574	Ukrainian	Belgorod	Russia	50.2871	31.5574
UkrBel620	LazaridisNature2014	Ancient human genomes suggest three ancestral populations for present-day Europeans. Lazaridis I, Patterson N, Mittnik A, Renaud G, Mallick S, Kirsanow K, Sudmant PH, Schraiber JG, Castellano S, Lipson M, Berger B, Economou C, Bollongino R, Fu Q, Bos KI, Nordenfelt S, Li H, de Filippo C, Prüfer K, Sawyer S, Posth C, Haak W, Hallgren F, Fornander E, Rohland N, Delsate D, Francken M, Guinet JM, Wah…	doi:10.1038/nature13673	PMCID: PMC4170574	Ukrainian	Belgorod	Russia	50.2871	31.5574
UkrBel622	LazaridisNature2014	Ancient human genomes suggest three ancestral populations for present-day Europeans. Lazaridis I, Patterson N, Mittnik A, Renaud G, Mallick S, Kirsanow K, Sudmant PH, Schraiber JG, Castellano S, Lipson M, Berger B, Economou C, Bollongino R, Fu Q, Bos KI, Nordenfelt S, Li H, de Filippo C, Prüfer K, Sawyer S, Posth C, Haak W, Hallgren F, Fornander E, Rohland N, Delsate D, Francken M, Guinet JM, Wah…	doi:10.1038/nature13673	PMCID: PMC4170574	Ukrainian	Belgorod	Russia	50.2871	31.5574
UkrBel733	LazaridisNature2014	Ancient human genomes suggest three ancestral populations for present-day Europeans. Lazaridis I, Patterson N, Mittnik A, Renaud G, Mallick S, Kirsanow K, Sudmant PH, Schraiber JG, Castellano S, Lipson M, Berger B, Economou C, Bollongino R, Fu Q, Bos KI, Nordenfelt S, Li H, de Filippo C, Prüfer K, Sawyer S, Posth C, Haak W, Hallgren F, Fornander E, Rohland N, Delsate D, Francken M, Guinet JM, Wah…	doi:10.1038/nature13673	PMCID: PMC4170574	Ukrainian	Belgorod	Russia	50.2871	31.5574
UkrBel736	LazaridisNature2014	Ancient human genomes suggest three ancestral populations for present-day Europeans. Lazaridis I, Patterson N, Mittnik A, Renaud G, Mallick S, Kirsanow K, Sudmant PH, Schraiber JG, Castellano S, Lipson M, Berger B, Economou C, Bollongino R, Fu Q, Bos KI, Nordenfelt S, Li H, de Filippo C, Prüfer K, Sawyer S, Posth C, Haak W, Hallgren F, Fornander E, Rohland N, Delsate D, Francken M, Guinet JM, Wah…	doi:10.1038/nature13673	PMCID: PMC4170574	Ukrainian	Belgorod	Russia	50.2871	31.5574
UkrBel614	LazaridisNature2014	Ancient human genomes suggest three ancestral populations for present-day Europeans. Lazaridis I, Patterson N, Mittnik A, Renaud G, Mallick S, Kirsanow K, Sudmant PH, Schraiber JG, Castellano S, Lipson M, Berger B, Economou C, Bollongino R, Fu Q, Bos KI, Nordenfelt S, Li H, de Filippo C, Prüfer K, Sawyer S, Posth C, Haak W, Hallgren F, Fornander E, Rohland N, Delsate D, Francken M, Guinet JM, Wah…	doi:10.1038/nature13673	PMCID: PMC4170574	Ukrainian	Belgorod	Russia	50.2871	31.5574
SaudiA5	LazaridisNature2014	Ancient human genomes suggest three ancestral populations for present-day Europeans. Lazaridis I, Patterson N, Mittnik A, Renaud G, Mallick S, Kirsanow K, Sudmant PH, Schraiber JG, Castellano S, Lipson M, Berger B, Economou C, Bollongino R, Fu Q, Bos KI, Nordenfelt S, Li H, de Filippo C, Prüfer K, Sawyer S, Posth C, Haak W, Hallgren F, Fornander E, Rohland N, Delsate D, Francken M, Guinet JM, Wah…	doi:10.1038/nature13673	PMCID: PMC4170574	Saudi	migrants_collected_in_Kuwait	Saudi Arabia	18.49	42.5171
SaudiA6	LazaridisNature2014	Ancient human genomes suggest three ancestral populations for present-day Europeans. Lazaridis I, Patterson N, Mittnik A, Renaud G, Mallick S, Kirsanow K, Sudmant PH, Schraiber JG, Castellano S, Lipson M, Berger B, Economou C, Bollongino R, Fu Q, Bos KI, Nordenfelt S, Li H, de Filippo C, Prüfer K, Sawyer S, Posth C, Haak W, Hallgren F, Fornander E, Rohland N, Delsate D, Francken M, Guinet JM, Wah…	doi:10.1038/nature13673	PMCID: PMC4170574	Saudi	migrants_collected_in_Kuwait	Saudi Arabia	18.49	42.5171
SaudiA7	LazaridisNature2014	Ancient human genomes suggest three ancestral populations for present-day Europeans. Lazaridis I, Patterson N, Mittnik A, Renaud G, Mallick S, Kirsanow K, Sudmant PH, Schraiber JG, Castellano S, Lipson M, Berger B, Economou C, Bollongino R, Fu Q, Bos KI, Nordenfelt S, Li H, de Filippo C, Prüfer K, Sawyer S, Posth C, Haak W, Hallgren F, Fornander E, Rohland N, Delsate D, Francken M, Guinet JM, Wah…	doi:10.1038/nature13673	PMCID: PMC4170574	Saudi	migrants_collected_in_Kuwait	Saudi Arabia	18.49	42.5171
saudi1434	LazaridisNature2014	Ancient human genomes suggest three ancestral populations for present-day Europeans. Lazaridis I, Patterson N, Mittnik A, Renaud G, Mallick S, Kirsanow K, Sudmant PH, Schraiber JG, Castellano S, Lipson M, Berger B, Economou C, Bollongino R, Fu Q, Bos KI, Nordenfelt S, Li H, de Filippo C, Prüfer K, Sawyer S, Posth C, Haak W, Hallgren F, Fornander E, Rohland N, Delsate D, Francken M, Guinet JM, Wah…	doi:10.1038/nature13673	PMCID: PMC4170574	Saudi	migrants_collected_in_Kuwait	Saudi Arabia	18.49	42.5171
saudi1424	LazaridisNature2014	Ancient human genomes suggest three ancestral populations for present-day Europeans. Lazaridis I, Patterson N, Mittnik A, Renaud G, Mallick S, Kirsanow K, Sudmant PH, Schraiber JG, Castellano S, Lipson M, Berger B, Economou C, Bollongino R, Fu Q, Bos KI, Nordenfelt S, Li H, de Filippo C, Prüfer K, Sawyer S, Posth C, Haak W, Hallgren F, Fornander E, Rohland N, Delsate D, Francken M, Guinet JM, Wah…	doi:10.1038/nature13673	PMCID: PMC4170574	Saudi	migrants_collected_in_Kuwait	Saudi Arabia	18.49	42.5171
SaudiA9	LazaridisNature2014	Ancient human genomes suggest three ancestral populations for present-day Europeans. Lazaridis I, Patterson N, Mittnik A, Renaud G, Mallick S, Kirsanow K, Sudmant PH, Schraiber JG, Castellano S, Lipson M, Berger B, Economou C, Bollongino R, Fu Q, Bos KI, Nordenfelt S, Li H, de Filippo C, Prüfer K, Sawyer S, Posth C, Haak W, Hallgren F, Fornander E, Rohland N, Delsate D, Francken M, Guinet JM, Wah…	doi:10.1038/nature13673	PMCID: PMC4170574	Saudi	migrants_collected_in_Kuwait	Saudi Arabia	18.49	42.5171
SaudiA1	LazaridisNature2014	Ancient human genomes suggest three ancestral populations for present-day Europeans. Lazaridis I, Patterson N, Mittnik A, Renaud G, Mallick S, Kirsanow K, Sudmant PH, Schraiber JG, Castellano S, Lipson M, Berger B, Economou C, Bollongino R, Fu Q, Bos KI, Nordenfelt S, Li H, de Filippo C, Prüfer K, Sawyer S, Posth C, Haak W, Hallgren F, Fornander E, Rohland N, Delsate D, Francken M, Guinet JM, Wah…	doi:10.1038/nature13673	PMCID: PMC4170574	Saudi	migrants_collected_in_Kuwait	Saudi Arabia	18.49	42.5171
saudi1403	LazaridisNature2014	Ancient human genomes suggest three ancestral populations for present-day Europeans. Lazaridis I, Patterson N, Mittnik A, Renaud G, Mallick S, Kirsanow K, Sudmant PH, Schraiber JG, Castellano S, Lipson M, Berger B, Economou C, Bollongino R, Fu Q, Bos KI, Nordenfelt S, Li H, de Filippo C, Prüfer K, Sawyer S, Posth C, Haak W, Hallgren F, Fornander E, Rohland N, Delsate D, Francken M, Guinet JM, Wah…	doi:10.1038/nature13673	PMCID: PMC4170574	Saudi	migrants_collected_in_Kuwait	Saudi Arabia	18.49	42.5171
BAS35	LazaridisNature2014	Ancient human genomes suggest three ancestral populations for present-day Europeans. Lazaridis I, Patterson N, Mittnik A, Renaud G, Mallick S, Kirsanow K, Sudmant PH, Schraiber JG, Castellano S, Lipson M, Berger B, Economou C, Bollongino R, Fu Q, Bos KI, Nordenfelt S, Li H, de Filippo C, Prüfer K, Sawyer S, Posth C, Haak W, Hallgren F, Fornander E, Rohland N, Delsate D, Francken M, Guinet JM, Wah…	doi:10.1038/nature13673	PMCID: PMC4170574	Basque	Tolosa	Spain	43.13	-2.08
BAS31	LazaridisNature2014	Ancient human genomes suggest three ancestral populations for present-day Europeans. Lazaridis I, Patterson N, Mittnik A, Renaud G, Mallick S, Kirsanow K, Sudmant PH, Schraiber JG, Castellano S, Lipson M, Berger B, Economou C, Bollongino R, Fu Q, Bos KI, Nordenfelt S, Li H, de Filippo C, Prüfer K, Sawyer S, Posth C, Haak W, Hallgren F, Fornander E, Rohland N, Delsate D, Francken M, Guinet JM, Wah…	doi:10.1038/nature13673	PMCID: PMC4170574	Basque	Tolosa	Spain	43.13	-2.08
BAS22	LazaridisNature2014	Ancient human genomes suggest three ancestral populations for present-day Europeans. Lazaridis I, Patterson N, Mittnik A, Renaud G, Mallick S, Kirsanow K, Sudmant PH, Schraiber JG, Castellano S, Lipson M, Berger B, Economou C, Bollongino R, Fu Q, Bos KI, Nordenfelt S, Li H, de Filippo C, Prüfer K, Sawyer S, Posth C, Haak W, Hallgren F, Fornander E, Rohland N, Delsate D, Francken M, Guinet JM, Wah…	doi:10.1038/nature13673	PMCID: PMC4170574	Basque	Tolosa	Spain	43.13	-2.08
BAS25	LazaridisNature2014	Ancient human genomes suggest three ancestral populations for present-day Europeans. Lazaridis I, Patterson N, Mittnik A, Renaud G, Mallick S, Kirsanow K, Sudmant PH, Schraiber JG, Castellano S, Lipson M, Berger B, Economou C, Bollongino R, Fu Q, Bos KI, Nordenfelt S, Li H, de Filippo C, Prüfer K, Sawyer S, Posth C, Haak W, Hallgren F, Fornander E, Rohland N, Delsate D, Francken M, Guinet JM, Wah…	doi:10.1038/nature13673	PMCID: PMC4170574	Basque	Tolosa	Spain	43.13	-2.08
BAS32	LazaridisNature2014	Ancient human genomes suggest three ancestral populations for present-day Europeans. Lazaridis I, Patterson N, Mittnik A, Renaud G, Mallick S, Kirsanow K, Sudmant PH, Schraiber JG, Castellano S, Lipson M, Berger B, Economou C, Bollongino R, Fu Q, Bos KI, Nordenfelt S, Li H, de Filippo C, Prüfer K, Sawyer S, Posth C, Haak W, Hallgren F, Fornander E, Rohland N, Delsate D, Francken M, Guinet JM, Wah…	doi:10.1038/nature13673	PMCID: PMC4170574	Basque	Tolosa	Spain	43.13	-2.08
BAS30	LazaridisNature2014	Ancient human genomes suggest three ancestral populations for present-day Europeans. Lazaridis I, Patterson N, Mittnik A, Renaud G, Mallick S, Kirsanow K, Sudmant PH, Schraiber JG, Castellano S, Lipson M, Berger B, Economou C, Bollongino R, Fu Q, Bos KI, Nordenfelt S, Li H, de Filippo C, Prüfer K, Sawyer S, Posth C, Haak W, Hallgren F, Fornander E, Rohland N, Delsate D, Francken M, Guinet JM, Wah…	doi:10.1038/nature13673	PMCID: PMC4170574	Basque	Tolosa	Spain	43.13	-2.08
BAS28	LazaridisNature2014	Ancient human genomes suggest three ancestral populations for present-day Europeans. Lazaridis I, Patterson N, Mittnik A, Renaud G, Mallick S, Kirsanow K, Sudmant PH, Schraiber JG, Castellano S, Lipson M, Berger B, Economou C, Bollongino R, Fu Q, Bos KI, Nordenfelt S, Li H, de Filippo C, Prüfer K, Sawyer S, Posth C, Haak W, Hallgren F, Fornander E, Rohland N, Delsate D, Francken M, Guinet JM, Wah…	doi:10.1038/nature13673	PMCID: PMC4170574	Basque	Tolosa	Spain	43.13	-2.08
BAS27	LazaridisNature2014	Ancient human genomes suggest three ancestral populations for present-day Europeans. Lazaridis I, Patterson N, Mittnik A, Renaud G, Mallick S, Kirsanow K, Sudmant PH, Schraiber JG, Castellano S, Lipson M, Berger B, Economou C, Bollongino R, Fu Q, Bos KI, Nordenfelt S, Li H, de Filippo C, Prüfer K, Sawyer S, Posth C, Haak W, Hallgren F, Fornander E, Rohland N, Delsate D, Francken M, Guinet JM, Wah…	doi:10.1038/nature13673	PMCID: PMC4170574	Basque	Tolosa	Spain	43.13	-2.08
BAS33	LazaridisNature2014	Ancient human genomes suggest three ancestral populations for present-day Europeans. Lazaridis I, Patterson N, Mittnik A, Renaud G, Mallick S, Kirsanow K, Sudmant PH, Schraiber JG, Castellano S, Lipson M, Berger B, Economou C, Bollongino R, Fu Q, Bos KI, Nordenfelt S, Li H, de Filippo C, Prüfer K, Sawyer S, Posth C, Haak W, Hallgren F, Fornander E, Rohland N, Delsate D, Francken M, Guinet JM, Wah…	doi:10.1038/nature13673	PMCID: PMC4170574	Basque	Tolosa	Spain	43.13	-2.08
HG01695	LazaridisNature2014	Ancient human genomes suggest three ancestral populations for present-day Europeans. Lazaridis I, Patterson N, Mittnik A, Renaud G, Mallick S, Kirsanow K, Sudmant PH, Schraiber JG, Castellano S, Lipson M, Berger B, Economou C, Bollongino R, Fu Q, Bos KI, Nordenfelt S, Li H, de Filippo C, Prüfer K, Sawyer S, Posth C, Haak W, Hallgren F, Fornander E, Rohland N, Delsate D, Francken M, Guinet JM, Wah…	doi:10.1038/nature13673	PMCID: PMC4170574	IBS_CanaryIslands	Canary Islands	Spain	28.1	-15.4
HG01694	LazaridisNature2014	Ancient human genomes suggest three ancestral populations for present-day Europeans. Lazaridis I, Patterson N, Mittnik A, Renaud G, Mallick S, Kirsanow K, Sudmant PH, Schraiber JG, Castellano S, Lipson M, Berger B, Economou C, Bollongino R, Fu Q, Bos KI, Nordenfelt S, Li H, de Filippo C, Prüfer K, Sawyer S, Posth C, Haak W, Hallgren F, Fornander E, Rohland N, Delsate D, Francken M, Guinet JM, Wah…	doi:10.1038/nature13673	PMCID: PMC4170574	IBS_CanaryIslands	Canary Islands	Spain	28.1	-15.4
HG01500	LazaridisNature2014	Ancient human genomes suggest three ancestral populations for present-day Europeans. Lazaridis I, Patterson N, Mittnik A, Renaud G, Mallick S, Kirsanow K, Sudmant PH, Schraiber JG, Castellano S, Lipson M, Berger B, Economou C, Bollongino R, Fu Q, Bos KI, Nordenfelt S, Li H, de Filippo C, Prüfer K, Sawyer S, Posth C, Haak W, Hallgren F, Fornander E, Rohland N, Delsate D, Francken M, Guinet JM, Wah…	doi:10.1038/nature13673	PMCID: PMC4170574	Spanish	Castilla_y_Leon	Spain	41.4	-4.5
HG01501	LazaridisNature2014	Ancient human genomes suggest three ancestral populations for present-day Europeans. Lazaridis I, Patterson N, Mittnik A, Renaud G, Mallick S, Kirsanow K, Sudmant PH, Schraiber JG, Castellano S, Lipson M, Berger B, Economou C, Bollongino R, Fu Q, Bos KI, Nordenfelt S, Li H, de Filippo C, Prüfer K, Sawyer S, Posth C, Haak W, Hallgren F, Fornander E, Rohland N, Delsate D, Francken M, Guinet JM, Wah…	doi:10.1038/nature13673	PMCID: PMC4170574	Spanish	Castilla_y_Leon	Spain	41.4	-4.5
HG01503	LazaridisNature2014	Ancient human genomes suggest three ancestral populations for present-day Europeans. Lazaridis I, Patterson N, Mittnik A, Renaud G, Mallick S, Kirsanow K, Sudmant PH, Schraiber JG, Castellano S, Lipson M, Berger B, Economou C, Bollongino R, Fu Q, Bos KI, Nordenfelt S, Li H, de Filippo C, Prüfer K, Sawyer S, Posth C, Haak W, Hallgren F, Fornander E, Rohland N, Delsate D, Francken M, Guinet JM, Wah…	doi:10.1038/nature13673	PMCID: PMC4170574	Spanish	Castilla_la_Mancha	Spain	39.9	-4
HG01504	LazaridisNature2014	Ancient human genomes suggest three ancestral populations for present-day Europeans. Lazaridis I, Patterson N, Mittnik A, Renaud G, Mallick S, Kirsanow K, Sudmant PH, Schraiber JG, Castellano S, Lipson M, Berger B, Economou C, Bollongino R, Fu Q, Bos KI, Nordenfelt S, Li H, de Filippo C, Prüfer K, Sawyer S, Posth C, Haak W, Hallgren F, Fornander E, Rohland N, Delsate D, Francken M, Guinet JM, Wah…	doi:10.1038/nature13673	PMCID: PMC4170574	Spanish	Castilla_la_Mancha	Spain	39.9	-4
HG01506	LazaridisNature2014	Ancient human genomes suggest three ancestral populations for present-day Europeans. Lazaridis I, Patterson N, Mittnik A, Renaud G, Mallick S, Kirsanow K, Sudmant PH, Schraiber JG, Castellano S, Lipson M, Berger B, Economou C, Bollongino R, Fu Q, Bos KI, Nordenfelt S, Li H, de Filippo C, Prüfer K, Sawyer S, Posth C, Haak W, Hallgren F, Fornander E, Rohland N, Delsate D, Francken M, Guinet JM, Wah…	doi:10.1038/nature13673	PMCID: PMC4170574	Spanish	Castilla_y_Leon	Spain	41.4	-4.5
HG01507	LazaridisNature2014	Ancient human genomes suggest three ancestral populations for present-day Europeans. Lazaridis I, Patterson N, Mittnik A, Renaud G, Mallick S, Kirsanow K, Sudmant PH, Schraiber JG, Castellano S, Lipson M, Berger B, Economou C, Bollongino R, Fu Q, Bos KI, Nordenfelt S, Li H, de Filippo C, Prüfer K, Sawyer S, Posth C, Haak W, Hallgren F, Fornander E, Rohland N, Delsate D, Francken M, Guinet JM, Wah…	doi:10.1038/nature13673	PMCID: PMC4170574	Spanish	Castilla_y_Leon	Spain	41.4	-4.5
HG01509	LazaridisNature2014	Ancient human genomes suggest three ancestral populations for present-day Europeans. Lazaridis I, Patterson N, Mittnik A, Renaud G, Mallick S, Kirsanow K, Sudmant PH, Schraiber JG, Castellano S, Lipson M, Berger B, Economou C, Bollongino R, Fu Q, Bos KI, Nordenfelt S, Li H, de Filippo C, Prüfer K, Sawyer S, Posth C, Haak W, Hallgren F, Fornander E, Rohland N, Delsate D, Francken M, Guinet JM, Wah…	doi:10.1038/nature13673	PMCID: PMC4170574	Spanish	Extremadura	Spain	39	-6
HG01510	LazaridisNature2014	Ancient human genomes suggest three ancestral populations for present-day Europeans. Lazaridis I, Patterson N, Mittnik A, Renaud G, Mallick S, Kirsanow K, Sudmant PH, Schraiber JG, Castellano S, Lipson M, Berger B, Economou C, Bollongino R, Fu Q, Bos KI, Nordenfelt S, Li H, de Filippo C, Prüfer K, Sawyer S, Posth C, Haak W, Hallgren F, Fornander E, Rohland N, Delsate D, Francken M, Guinet JM, Wah…	doi:10.1038/nature13673	PMCID: PMC4170574	Spanish	Extremadura	Spain	39	-6
HG01512	LazaridisNature2014	Ancient human genomes suggest three ancestral populations for present-day Europeans. Lazaridis I, Patterson N, Mittnik A, Renaud G, Mallick S, Kirsanow K, Sudmant PH, Schraiber JG, Castellano S, Lipson M, Berger B, Economou C, Bollongino R, Fu Q, Bos KI, Nordenfelt S, Li H, de Filippo C, Prüfer K, Sawyer S, Posth C, Haak W, Hallgren F, Fornander E, Rohland N, Delsate D, Francken M, Guinet JM, Wah…	doi:10.1038/nature13673	PMCID: PMC4170574	Spanish	Cantabria	Spain	43.3	-4
HG01513	LazaridisNature2014	Ancient human genomes suggest three ancestral populations for present-day Europeans. Lazaridis I, Patterson N, Mittnik A, Renaud G, Mallick S, Kirsanow K, Sudmant PH, Schraiber JG, Castellano S, Lipson M, Berger B, Economou C, Bollongino R, Fu Q, Bos KI, Nordenfelt S, Li H, de Filippo C, Prüfer K, Sawyer S, Posth C, Haak W, Hallgren F, Fornander E, Rohland N, Delsate D, Francken M, Guinet JM, Wah…	doi:10.1038/nature13673	PMCID: PMC4170574	Spanish	Cantabria	Spain	43.3	-4
HG01524	LazaridisNature2014	Ancient human genomes suggest three ancestral populations for present-day Europeans. Lazaridis I, Patterson N, Mittnik A, Renaud G, Mallick S, Kirsanow K, Sudmant PH, Schraiber JG, Castellano S, Lipson M, Berger B, Economou C, Bollongino R, Fu Q, Bos KI, Nordenfelt S, Li H, de Filippo C, Prüfer K, Sawyer S, Posth C, Haak W, Hallgren F, Fornander E, Rohland N, Delsate D, Francken M, Guinet JM, Wah…	doi:10.1038/nature13673	PMCID: PMC4170574	Spanish	Castilla_y_Leon	Spain	41.4	-4.5
HG01527	LazaridisNature2014	Ancient human genomes suggest three ancestral populations for present-day Europeans. Lazaridis I, Patterson N, Mittnik A, Renaud G, Mallick S, Kirsanow K, Sudmant PH, Schraiber JG, Castellano S, Lipson M, Berger B, Economou C, Bollongino R, Fu Q, Bos KI, Nordenfelt S, Li H, de Filippo C, Prüfer K, Sawyer S, Posth C, Haak W, Hallgren F, Fornander E, Rohland N, Delsate D, Francken M, Guinet JM, Wah…	doi:10.1038/nature13673	PMCID: PMC4170574	Spanish	Extremadura	Spain	39	-6
HG01528	LazaridisNature2014	Ancient human genomes suggest three ancestral populations for present-day Europeans. Lazaridis I, Patterson N, Mittnik A, Renaud G, Mallick S, Kirsanow K, Sudmant PH, Schraiber JG, Castellano S, Lipson M, Berger B, Economou C, Bollongino R, Fu Q, Bos KI, Nordenfelt S, Li H, de Filippo C, Prüfer K, Sawyer S, Posth C, Haak W, Hallgren F, Fornander E, Rohland N, Delsate D, Francken M, Guinet JM, Wah…	doi:10.1038/nature13673	PMCID: PMC4170574	Spanish	Extremadura	Spain	39	-6
HG01530	LazaridisNature2014	Ancient human genomes suggest three ancestral populations for present-day Europeans. Lazaridis I, Patterson N, Mittnik A, Renaud G, Mallick S, Kirsanow K, Sudmant PH, Schraiber JG, Castellano S, Lipson M, Berger B, Economou C, Bollongino R, Fu Q, Bos KI, Nordenfelt S, Li H, de Filippo C, Prüfer K, Sawyer S, Posth C, Haak W, Hallgren F, Fornander E, Rohland N, Delsate D, Francken M, Guinet JM, Wah…	doi:10.1038/nature13673	PMCID: PMC4170574	Spanish	Extremadura	Spain	39	-6
HG01536	LazaridisNature2014	Ancient human genomes suggest three ancestral populations for present-day Europeans. Lazaridis I, Patterson N, Mittnik A, Renaud G, Mallick S, Kirsanow K, Sudmant PH, Schraiber JG, Castellano S, Lipson M, Berger B, Economou C, Bollongino R, Fu Q, Bos KI, Nordenfelt S, Li H, de Filippo C, Prüfer K, Sawyer S, Posth C, Haak W, Hallgren F, Fornander E, Rohland N, Delsate D, Francken M, Guinet JM, Wah…	doi:10.1038/nature13673	PMCID: PMC4170574	Spanish	Catalonia	Spain	41.8	1.5
HG01537	LazaridisNature2014	Ancient human genomes suggest three ancestral populations for present-day Europeans. Lazaridis I, Patterson N, Mittnik A, Renaud G, Mallick S, Kirsanow K, Sudmant PH, Schraiber JG, Castellano S, Lipson M, Berger B, Economou C, Bollongino R, Fu Q, Bos KI, Nordenfelt S, Li H, de Filippo C, Prüfer K, Sawyer S, Posth C, Haak W, Hallgren F, Fornander E, Rohland N, Delsate D, Francken M, Guinet JM, Wah…	doi:10.1038/nature13673	PMCID: PMC4170574	Spanish	Catalonia	Spain	41.8	1.5
HG01605	LazaridisNature2014	Ancient human genomes suggest three ancestral populations for present-day Europeans. Lazaridis I, Patterson N, Mittnik A, Renaud G, Mallick S, Kirsanow K, Sudmant PH, Schraiber JG, Castellano S, Lipson M, Berger B, Economou C, Bollongino R, Fu Q, Bos KI, Nordenfelt S, Li H, de Filippo C, Prüfer K, Sawyer S, Posth C, Haak W, Hallgren F, Fornander E, Rohland N, Delsate D, Francken M, Guinet JM, Wah…	doi:10.1038/nature13673	PMCID: PMC4170574	Spanish	Valencian Community, València	Spain	39.5	-0.4
HG01606	LazaridisNature2014	Ancient human genomes suggest three ancestral populations for present-day Europeans. Lazaridis I, Patterson N, Mittnik A, Renaud G, Mallick S, Kirsanow K, Sudmant PH, Schraiber JG, Castellano S, Lipson M, Berger B, Economou C, Bollongino R, Fu Q, Bos KI, Nordenfelt S, Li H, de Filippo C, Prüfer K, Sawyer S, Posth C, Haak W, Hallgren F, Fornander E, Rohland N, Delsate D, Francken M, Guinet JM, Wah…	doi:10.1038/nature13673	PMCID: PMC4170574	Spanish	Valencian Community, València	Spain	39.5	-0.4
HG01607	LazaridisNature2014	Ancient human genomes suggest three ancestral populations for present-day Europeans. Lazaridis I, Patterson N, Mittnik A, Renaud G, Mallick S, Kirsanow K, Sudmant PH, Schraiber JG, Castellano S, Lipson M, Berger B, Economou C, Bollongino R, Fu Q, Bos KI, Nordenfelt S, Li H, de Filippo C, Prüfer K, Sawyer S, Posth C, Haak W, Hallgren F, Fornander E, Rohland N, Delsate D, Francken M, Guinet JM, Wah…	doi:10.1038/nature13673	PMCID: PMC4170574	Spanish	Valencian Community, València	Spain	39.5	-0.4
HG01608	LazaridisNature2014	Ancient human genomes suggest three ancestral populations for present-day Europeans. Lazaridis I, Patterson N, Mittnik A, Renaud G, Mallick S, Kirsanow K, Sudmant PH, Schraiber JG, Castellano S, Lipson M, Berger B, Economou C, Bollongino R, Fu Q, Bos KI, Nordenfelt S, Li H, de Filippo C, Prüfer K, Sawyer S, Posth C, Haak W, Hallgren F, Fornander E, Rohland N, Delsate D, Francken M, Guinet JM, Wah…	doi:10.1038/nature13673	PMCID: PMC4170574	Spanish	Valencian Community, València	Spain	39.5	-0.4
HG01613	LazaridisNature2014	Ancient human genomes suggest three ancestral populations for present-day Europeans. Lazaridis I, Patterson N, Mittnik A, Renaud G, Mallick S, Kirsanow K, Sudmant PH, Schraiber JG, Castellano S, Lipson M, Berger B, Economou C, Bollongino R, Fu Q, Bos KI, Nordenfelt S, Li H, de Filippo C, Prüfer K, Sawyer S, Posth C, Haak W, Hallgren F, Fornander E, Rohland N, Delsate D, Francken M, Guinet JM, Wah…	doi:10.1038/nature13673	PMCID: PMC4170574	Spanish	Belearic Islands	Spain	39.5	3
HG01615	LazaridisNature2014	Ancient human genomes suggest three ancestral populations for present-day Europeans. Lazaridis I, Patterson N, Mittnik A, Renaud G, Mallick S, Kirsanow K, Sudmant PH, Schraiber JG, Castellano S, Lipson M, Berger B, Economou C, Bollongino R, Fu Q, Bos KI, Nordenfelt S, Li H, de Filippo C, Prüfer K, Sawyer S, Posth C, Haak W, Hallgren F, Fornander E, Rohland N, Delsate D, Francken M, Guinet JM, Wah…	doi:10.1038/nature13673	PMCID: PMC4170574	Spanish	Belearic Islands	Spain	39.5	3
HG01617	LazaridisNature2014	Ancient human genomes suggest three ancestral populations for present-day Europeans. Lazaridis I, Patterson N, Mittnik A, Renaud G, Mallick S, Kirsanow K, Sudmant PH, Schraiber JG, Castellano S, Lipson M, Berger B, Economou C, Bollongino R, Fu Q, Bos KI, Nordenfelt S, Li H, de Filippo C, Prüfer K, Sawyer S, Posth C, Haak W, Hallgren F, Fornander E, Rohland N, Delsate D, Francken M, Guinet JM, Wah…	doi:10.1038/nature13673	PMCID: PMC4170574	Spanish	Murcia	Spain	38	-1.1
HG01618	LazaridisNature2014	Ancient human genomes suggest three ancestral populations for present-day Europeans. Lazaridis I, Patterson N, Mittnik A, Renaud G, Mallick S, Kirsanow K, Sudmant PH, Schraiber JG, Castellano S, Lipson M, Berger B, Economou C, Bollongino R, Fu Q, Bos KI, Nordenfelt S, Li H, de Filippo C, Prüfer K, Sawyer S, Posth C, Haak W, Hallgren F, Fornander E, Rohland N, Delsate D, Francken M, Guinet JM, Wah…	doi:10.1038/nature13673	PMCID: PMC4170574	Spanish	Murcia	Spain	38	-1.1
HG01619	LazaridisNature2014	Ancient human genomes suggest three ancestral populations for present-day Europeans. Lazaridis I, Patterson N, Mittnik A, Renaud G, Mallick S, Kirsanow K, Sudmant PH, Schraiber JG, Castellano S, Lipson M, Berger B, Economou C, Bollongino R, Fu Q, Bos KI, Nordenfelt S, Li H, de Filippo C, Prüfer K, Sawyer S, Posth C, Haak W, Hallgren F, Fornander E, Rohland N, Delsate D, Francken M, Guinet JM, Wah…	doi:10.1038/nature13673	PMCID: PMC4170574	Spanish	Andalucia	Spain	37.4	-6
HG01620	LazaridisNature2014	Ancient human genomes suggest three ancestral populations for present-day Europeans. Lazaridis I, Patterson N, Mittnik A, Renaud G, Mallick S, Kirsanow K, Sudmant PH, Schraiber JG, Castellano S, Lipson M, Berger B, Economou C, Bollongino R, Fu Q, Bos KI, Nordenfelt S, Li H, de Filippo C, Prüfer K, Sawyer S, Posth C, Haak W, Hallgren F, Fornander E, Rohland N, Delsate D, Francken M, Guinet JM, Wah…	doi:10.1038/nature13673	PMCID: PMC4170574	Spanish	Andalucia	Spain	37.4	-6
HG01623	LazaridisNature2014	Ancient human genomes suggest three ancestral populations for present-day Europeans. Lazaridis I, Patterson N, Mittnik A, Renaud G, Mallick S, Kirsanow K, Sudmant PH, Schraiber JG, Castellano S, Lipson M, Berger B, Economou C, Bollongino R, Fu Q, Bos KI, Nordenfelt S, Li H, de Filippo C, Prüfer K, Sawyer S, Posth C, Haak W, Hallgren F, Fornander E, Rohland N, Delsate D, Francken M, Guinet JM, Wah…	doi:10.1038/nature13673	PMCID: PMC4170574	Spanish	Andalucia	Spain	37.4	-6
HG01624	LazaridisNature2014	Ancient human genomes suggest three ancestral populations for present-day Europeans. Lazaridis I, Patterson N, Mittnik A, Renaud G, Mallick S, Kirsanow K, Sudmant PH, Schraiber JG, Castellano S, Lipson M, Berger B, Economou C, Bollongino R, Fu Q, Bos KI, Nordenfelt S, Li H, de Filippo C, Prüfer K, Sawyer S, Posth C, Haak W, Hallgren F, Fornander E, Rohland N, Delsate D, Francken M, Guinet JM, Wah…	doi:10.1038/nature13673	PMCID: PMC4170574	Spanish	Andalucia	Spain	37.4	-6
HG01625	LazaridisNature2014	Ancient human genomes suggest three ancestral populations for present-day Europeans. Lazaridis I, Patterson N, Mittnik A, Renaud G, Mallick S, Kirsanow K, Sudmant PH, Schraiber JG, Castellano S, Lipson M, Berger B, Economou C, Bollongino R, Fu Q, Bos KI, Nordenfelt S, Li H, de Filippo C, Prüfer K, Sawyer S, Posth C, Haak W, Hallgren F, Fornander E, Rohland N, Delsate D, Francken M, Guinet JM, Wah…	doi:10.1038/nature13673	PMCID: PMC4170574	Spanish	Belearic Islands	Spain	39.5	3
HG01626	LazaridisNature2014	Ancient human genomes suggest three ancestral populations for present-day Europeans. Lazaridis I, Patterson N, Mittnik A, Renaud G, Mallick S, Kirsanow K, Sudmant PH, Schraiber JG, Castellano S, Lipson M, Berger B, Economou C, Bollongino R, Fu Q, Bos KI, Nordenfelt S, Li H, de Filippo C, Prüfer K, Sawyer S, Posth C, Haak W, Hallgren F, Fornander E, Rohland N, Delsate D, Francken M, Guinet JM, Wah…	doi:10.1038/nature13673	PMCID: PMC4170574	Spanish	Belearic Islands	Spain	39.5	3
HG01747	LazaridisNature2014	Ancient human genomes suggest three ancestral populations for present-day Europeans. Lazaridis I, Patterson N, Mittnik A, Renaud G, Mallick S, Kirsanow K, Sudmant PH, Schraiber JG, Castellano S, Lipson M, Berger B, Economou C, Bollongino R, Fu Q, Bos KI, Nordenfelt S, Li H, de Filippo C, Prüfer K, Sawyer S, Posth C, Haak W, Hallgren F, Fornander E, Rohland N, Delsate D, Francken M, Guinet JM, Wah…	doi:10.1038/nature13673	PMCID: PMC4170574	Spanish	Castilla_la_Mancha	Spain	39.9	-4
HG01746	LazaridisNature2014	Ancient human genomes suggest three ancestral populations for present-day Europeans. Lazaridis I, Patterson N, Mittnik A, Renaud G, Mallick S, Kirsanow K, Sudmant PH, Schraiber JG, Castellano S, Lipson M, Berger B, Economou C, Bollongino R, Fu Q, Bos KI, Nordenfelt S, Li H, de Filippo C, Prüfer K, Sawyer S, Posth C, Haak W, Hallgren F, Fornander E, Rohland N, Delsate D, Francken M, Guinet JM, Wah…	doi:10.1038/nature13673	PMCID: PMC4170574	Spanish	Castilla_la_Mancha	Spain	39.9	-4
HG01675	LazaridisNature2014	Ancient human genomes suggest three ancestral populations for present-day Europeans. Lazaridis I, Patterson N, Mittnik A, Renaud G, Mallick S, Kirsanow K, Sudmant PH, Schraiber JG, Castellano S, Lipson M, Berger B, Economou C, Bollongino R, Fu Q, Bos KI, Nordenfelt S, Li H, de Filippo C, Prüfer K, Sawyer S, Posth C, Haak W, Hallgren F, Fornander E, Rohland N, Delsate D, Francken M, Guinet JM, Wah…	doi:10.1038/nature13673	PMCID: PMC4170574	Spanish	Aragon	Spain	41	-1
HG01680	LazaridisNature2014	Ancient human genomes suggest three ancestral populations for present-day Europeans. Lazaridis I, Patterson N, Mittnik A, Renaud G, Mallick S, Kirsanow K, Sudmant PH, Schraiber JG, Castellano S, Lipson M, Berger B, Economou C, Bollongino R, Fu Q, Bos KI, Nordenfelt S, Li H, de Filippo C, Prüfer K, Sawyer S, Posth C, Haak W, Hallgren F, Fornander E, Rohland N, Delsate D, Francken M, Guinet JM, Wah…	doi:10.1038/nature13673	PMCID: PMC4170574	Spanish	Cantabria	Spain	43.3	-4
HG01682	LazaridisNature2014	Ancient human genomes suggest three ancestral populations for present-day Europeans. Lazaridis I, Patterson N, Mittnik A, Renaud G, Mallick S, Kirsanow K, Sudmant PH, Schraiber JG, Castellano S, Lipson M, Berger B, Economou C, Bollongino R, Fu Q, Bos KI, Nordenfelt S, Li H, de Filippo C, Prüfer K, Sawyer S, Posth C, Haak W, Hallgren F, Fornander E, Rohland N, Delsate D, Francken M, Guinet JM, Wah…	doi:10.1038/nature13673	PMCID: PMC4170574	Spanish	Aragon	Spain	41	-1
HG01679	LazaridisNature2014	Ancient human genomes suggest three ancestral populations for present-day Europeans. Lazaridis I, Patterson N, Mittnik A, Renaud G, Mallick S, Kirsanow K, Sudmant PH, Schraiber JG, Castellano S, Lipson M, Berger B, Economou C, Bollongino R, Fu Q, Bos KI, Nordenfelt S, Li H, de Filippo C, Prüfer K, Sawyer S, Posth C, Haak W, Hallgren F, Fornander E, Rohland N, Delsate D, Francken M, Guinet JM, Wah…	doi:10.1038/nature13673	PMCID: PMC4170574	Spanish	Cantabria	Spain	43.3	-4
HG01676	LazaridisNature2014	Ancient human genomes suggest three ancestral populations for present-day Europeans. Lazaridis I, Patterson N, Mittnik A, Renaud G, Mallick S, Kirsanow K, Sudmant PH, Schraiber JG, Castellano S, Lipson M, Berger B, Economou C, Bollongino R, Fu Q, Bos KI, Nordenfelt S, Li H, de Filippo C, Prüfer K, Sawyer S, Posth C, Haak W, Hallgren F, Fornander E, Rohland N, Delsate D, Francken M, Guinet JM, Wah…	doi:10.1038/nature13673	PMCID: PMC4170574	Spanish	Aragon	Spain	41	-1
HG01684	LazaridisNature2014	Ancient human genomes suggest three ancestral populations for present-day Europeans. Lazaridis I, Patterson N, Mittnik A, Renaud G, Mallick S, Kirsanow K, Sudmant PH, Schraiber JG, Castellano S, Lipson M, Berger B, Economou C, Bollongino R, Fu Q, Bos KI, Nordenfelt S, Li H, de Filippo C, Prüfer K, Sawyer S, Posth C, Haak W, Hallgren F, Fornander E, Rohland N, Delsate D, Francken M, Guinet JM, Wah…	doi:10.1038/nature13673	PMCID: PMC4170574	Spanish	Aragon	Spain	41	-1
HG01705	LazaridisNature2014	Ancient human genomes suggest three ancestral populations for present-day Europeans. Lazaridis I, Patterson N, Mittnik A, Renaud G, Mallick S, Kirsanow K, Sudmant PH, Schraiber JG, Castellano S, Lipson M, Berger B, Economou C, Bollongino R, Fu Q, Bos KI, Nordenfelt S, Li H, de Filippo C, Prüfer K, Sawyer S, Posth C, Haak W, Hallgren F, Fornander E, Rohland N, Delsate D, Francken M, Guinet JM, Wah…	doi:10.1038/nature13673	PMCID: PMC4170574	Spanish	Galicia	Spain	42.5	-8.1
HG01707	LazaridisNature2014	Ancient human genomes suggest three ancestral populations for present-day Europeans. Lazaridis I, Patterson N, Mittnik A, Renaud G, Mallick S, Kirsanow K, Sudmant PH, Schraiber JG, Castellano S, Lipson M, Berger B, Economou C, Bollongino R, Fu Q, Bos KI, Nordenfelt S, Li H, de Filippo C, Prüfer K, Sawyer S, Posth C, Haak W, Hallgren F, Fornander E, Rohland N, Delsate D, Francken M, Guinet JM, Wah…	doi:10.1038/nature13673	PMCID: PMC4170574	Spanish	Galicia	Spain	42.5	-8.1
HG01685	LazaridisNature2014	Ancient human genomes suggest three ancestral populations for present-day Europeans. Lazaridis I, Patterson N, Mittnik A, Renaud G, Mallick S, Kirsanow K, Sudmant PH, Schraiber JG, Castellano S, Lipson M, Berger B, Economou C, Bollongino R, Fu Q, Bos KI, Nordenfelt S, Li H, de Filippo C, Prüfer K, Sawyer S, Posth C, Haak W, Hallgren F, Fornander E, Rohland N, Delsate D, Francken M, Guinet JM, Wah…	doi:10.1038/nature13673	PMCID: PMC4170574	Spanish	Galicia	Spain	42.5	-8.1
HG01686	LazaridisNature2014	Ancient human genomes suggest three ancestral populations for present-day Europeans. Lazaridis I, Patterson N, Mittnik A, Renaud G, Mallick S, Kirsanow K, Sudmant PH, Schraiber JG, Castellano S, Lipson M, Berger B, Economou C, Bollongino R, Fu Q, Bos KI, Nordenfelt S, Li H, de Filippo C, Prüfer K, Sawyer S, Posth C, Haak W, Hallgren F, Fornander E, Rohland N, Delsate D, Francken M, Guinet JM, Wah…	doi:10.1038/nature13673	PMCID: PMC4170574	Spanish	Galicia	Spain	42.5	-8.1
HG01704	LazaridisNature2014	Ancient human genomes suggest three ancestral populations for present-day Europeans. Lazaridis I, Patterson N, Mittnik A, Renaud G, Mallick S, Kirsanow K, Sudmant PH, Schraiber JG, Castellano S, Lipson M, Berger B, Economou C, Bollongino R, Fu Q, Bos KI, Nordenfelt S, Li H, de Filippo C, Prüfer K, Sawyer S, Posth C, Haak W, Hallgren F, Fornander E, Rohland N, Delsate D, Francken M, Guinet JM, Wah…	doi:10.1038/nature13673	PMCID: PMC4170574	Spanish	Galicia	Spain	42.5	-8.1
HG01673	LazaridisNature2014	Ancient human genomes suggest three ancestral populations for present-day Europeans. Lazaridis I, Patterson N, Mittnik A, Renaud G, Mallick S, Kirsanow K, Sudmant PH, Schraiber JG, Castellano S, Lipson M, Berger B, Economou C, Bollongino R, Fu Q, Bos KI, Nordenfelt S, Li H, de Filippo C, Prüfer K, Sawyer S, Posth C, Haak W, Hallgren F, Fornander E, Rohland N, Delsate D, Francken M, Guinet JM, Wah…	doi:10.1038/nature13673	PMCID: PMC4170574	Spanish	Aragon	Spain	41	-1
HG01761	LazaridisNature2014	Ancient human genomes suggest three ancestral populations for present-day Europeans. Lazaridis I, Patterson N, Mittnik A, Renaud G, Mallick S, Kirsanow K, Sudmant PH, Schraiber JG, Castellano S, Lipson M, Berger B, Economou C, Bollongino R, Fu Q, Bos KI, Nordenfelt S, Li H, de Filippo C, Prüfer K, Sawyer S, Posth C, Haak W, Hallgren F, Fornander E, Rohland N, Delsate D, Francken M, Guinet JM, Wah…	doi:10.1038/nature13673	PMCID: PMC4170574	Spanish	Catalonia	Spain	41.8	1.5
HG01770	LazaridisNature2014	Ancient human genomes suggest three ancestral populations for present-day Europeans. Lazaridis I, Patterson N, Mittnik A, Renaud G, Mallick S, Kirsanow K, Sudmant PH, Schraiber JG, Castellano S, Lipson M, Berger B, Economou C, Bollongino R, Fu Q, Bos KI, Nordenfelt S, Li H, de Filippo C, Prüfer K, Sawyer S, Posth C, Haak W, Hallgren F, Fornander E, Rohland N, Delsate D, Francken M, Guinet JM, Wah…	doi:10.1038/nature13673	PMCID: PMC4170574	Spanish	Cantabria	Spain	43.3	-4
HG01762	LazaridisNature2014	Ancient human genomes suggest three ancestral populations for present-day Europeans. Lazaridis I, Patterson N, Mittnik A, Renaud G, Mallick S, Kirsanow K, Sudmant PH, Schraiber JG, Castellano S, Lipson M, Berger B, Economou C, Bollongino R, Fu Q, Bos KI, Nordenfelt S, Li H, de Filippo C, Prüfer K, Sawyer S, Posth C, Haak W, Hallgren F, Fornander E, Rohland N, Delsate D, Francken M, Guinet JM, Wah…	doi:10.1038/nature13673	PMCID: PMC4170574	Spanish	Catalonia	Spain	41.8	1.5
HG01773	LazaridisNature2014	Ancient human genomes suggest three ancestral populations for present-day Europeans. Lazaridis I, Patterson N, Mittnik A, Renaud G, Mallick S, Kirsanow K, Sudmant PH, Schraiber JG, Castellano S, Lipson M, Berger B, Economou C, Bollongino R, Fu Q, Bos KI, Nordenfelt S, Li H, de Filippo C, Prüfer K, Sawyer S, Posth C, Haak W, Hallgren F, Fornander E, Rohland N, Delsate D, Francken M, Guinet JM, Wah…	doi:10.1038/nature13673	PMCID: PMC4170574	Spanish	Valencian Community, València	Spain	39.5	-0.4
HG02220	LazaridisNature2014	Ancient human genomes suggest three ancestral populations for present-day Europeans. Lazaridis I, Patterson N, Mittnik A, Renaud G, Mallick S, Kirsanow K, Sudmant PH, Schraiber JG, Castellano S, Lipson M, Berger B, Economou C, Bollongino R, Fu Q, Bos KI, Nordenfelt S, Li H, de Filippo C, Prüfer K, Sawyer S, Posth C, Haak W, Hallgren F, Fornander E, Rohland N, Delsate D, Francken M, Guinet JM, Wah…	doi:10.1038/nature13673	PMCID: PMC4170574	Spanish	Catalonia	Spain	41.8	1.5
HG02238	LazaridisNature2014	Ancient human genomes suggest three ancestral populations for present-day Europeans. Lazaridis I, Patterson N, Mittnik A, Renaud G, Mallick S, Kirsanow K, Sudmant PH, Schraiber JG, Castellano S, Lipson M, Berger B, Economou C, Bollongino R, Fu Q, Bos KI, Nordenfelt S, Li H, de Filippo C, Prüfer K, Sawyer S, Posth C, Haak W, Hallgren F, Fornander E, Rohland N, Delsate D, Francken M, Guinet JM, Wah…	doi:10.1038/nature13673	PMCID: PMC4170574	Spanish	Castilla_la_Mancha	Spain	39.9	-4
HG01678	LazaridisNature2014	Ancient human genomes suggest three ancestral populations for present-day Europeans. Lazaridis I, Patterson N, Mittnik A, Renaud G, Mallick S, Kirsanow K, Sudmant PH, Schraiber JG, Castellano S, Lipson M, Berger B, Economou C, Bollongino R, Fu Q, Bos KI, Nordenfelt S, Li H, de Filippo C, Prüfer K, Sawyer S, Posth C, Haak W, Hallgren F, Fornander E, Rohland N, Delsate D, Francken M, Guinet JM, Wah…	doi:10.1038/nature13673	PMCID: PMC4170574	Spanish	Aragon	Spain	41	-1
HG01699	LazaridisNature2014	Ancient human genomes suggest three ancestral populations for present-day Europeans. Lazaridis I, Patterson N, Mittnik A, Renaud G, Mallick S, Kirsanow K, Sudmant PH, Schraiber JG, Castellano S, Lipson M, Berger B, Economou C, Bollongino R, Fu Q, Bos KI, Nordenfelt S, Li H, de Filippo C, Prüfer K, Sawyer S, Posth C, Haak W, Hallgren F, Fornander E, Rohland N, Delsate D, Francken M, Guinet JM, Wah…	doi:10.1038/nature13673	PMCID: PMC4170574	Spanish	Murcia	Spain	38	-1.1
HG01697	LazaridisNature2014	Ancient human genomes suggest three ancestral populations for present-day Europeans. Lazaridis I, Patterson N, Mittnik A, Renaud G, Mallick S, Kirsanow K, Sudmant PH, Schraiber JG, Castellano S, Lipson M, Berger B, Economou C, Bollongino R, Fu Q, Bos KI, Nordenfelt S, Li H, de Filippo C, Prüfer K, Sawyer S, Posth C, Haak W, Hallgren F, Fornander E, Rohland N, Delsate D, Francken M, Guinet JM, Wah…	doi:10.1038/nature13673	PMCID: PMC4170574	Spanish	Murcia	Spain	38	-1.1
HG01515	LazaridisNature2014	Ancient human genomes suggest three ancestral populations for present-day Europeans. Lazaridis I, Patterson N, Mittnik A, Renaud G, Mallick S, Kirsanow K, Sudmant PH, Schraiber JG, Castellano S, Lipson M, Berger B, Economou C, Bollongino R, Fu Q, Bos KI, Nordenfelt S, Li H, de Filippo C, Prüfer K, Sawyer S, Posth C, Haak W, Hallgren F, Fornander E, Rohland N, Delsate D, Francken M, Guinet JM, Wah…	doi:10.1038/nature13673	PMCID: PMC4170574	Spanish_North	Pais Vasco	Spain	42.8	-2.7
HG01516	LazaridisNature2014	Ancient human genomes suggest three ancestral populations for present-day Europeans. Lazaridis I, Patterson N, Mittnik A, Renaud G, Mallick S, Kirsanow K, Sudmant PH, Schraiber JG, Castellano S, Lipson M, Berger B, Economou C, Bollongino R, Fu Q, Bos KI, Nordenfelt S, Li H, de Filippo C, Prüfer K, Sawyer S, Posth C, Haak W, Hallgren F, Fornander E, Rohland N, Delsate D, Francken M, Guinet JM, Wah…	doi:10.1038/nature13673	PMCID: PMC4170574	Spanish_North	Pais Vasco	Spain	42.8	-2.7
HG01518	LazaridisNature2014	Ancient human genomes suggest three ancestral populations for present-day Europeans. Lazaridis I, Patterson N, Mittnik A, Renaud G, Mallick S, Kirsanow K, Sudmant PH, Schraiber JG, Castellano S, Lipson M, Berger B, Economou C, Bollongino R, Fu Q, Bos KI, Nordenfelt S, Li H, de Filippo C, Prüfer K, Sawyer S, Posth C, Haak W, Hallgren F, Fornander E, Rohland N, Delsate D, Francken M, Guinet JM, Wah…	doi:10.1038/nature13673	PMCID: PMC4170574	Spanish_North	Pais Vasco	Spain	42.8	-2.7
HG01700	LazaridisNature2014	Ancient human genomes suggest three ancestral populations for present-day Europeans. Lazaridis I, Patterson N, Mittnik A, Renaud G, Mallick S, Kirsanow K, Sudmant PH, Schraiber JG, Castellano S, Lipson M, Berger B, Economou C, Bollongino R, Fu Q, Bos KI, Nordenfelt S, Li H, de Filippo C, Prüfer K, Sawyer S, Posth C, Haak W, Hallgren F, Fornander E, Rohland N, Delsate D, Francken M, Guinet JM, Wah…	doi:10.1038/nature13673	PMCID: PMC4170574	Spanish_North	Pais Vasco	Spain	42.8	-2.7
HG01702	LazaridisNature2014	Ancient human genomes suggest three ancestral populations for present-day Europeans. Lazaridis I, Patterson N, Mittnik A, Renaud G, Mallick S, Kirsanow K, Sudmant PH, Schraiber JG, Castellano S, Lipson M, Berger B, Economou C, Bollongino R, Fu Q, Bos KI, Nordenfelt S, Li H, de Filippo C, Prüfer K, Sawyer S, Posth C, Haak W, Hallgren F, Fornander E, Rohland N, Delsate D, Francken M, Guinet JM, Wah…	doi:10.1038/nature13673	PMCID: PMC4170574	Spanish_North	Pais Vasco	Spain	42.8	-2.7
syria464	LazaridisNature2014	Ancient human genomes suggest three ancestral populations for present-day Europeans. Lazaridis I, Patterson N, Mittnik A, Renaud G, Mallick S, Kirsanow K, Sudmant PH, Schraiber JG, Castellano S, Lipson M, Berger B, Economou C, Bollongino R, Fu Q, Bos KI, Nordenfelt S, Li H, de Filippo C, Prüfer K, Sawyer S, Posth C, Haak W, Hallgren F, Fornander E, Rohland N, Delsate D, Francken M, Guinet JM, Wah…	doi:10.1038/nature13673	PMCID: PMC4170574	Syrian	migrants collected in Kuwait	Syria	35.1289	36.8701
syria361	LazaridisNature2014	Ancient human genomes suggest three ancestral populations for present-day Europeans. Lazaridis I, Patterson N, Mittnik A, Renaud G, Mallick S, Kirsanow K, Sudmant PH, Schraiber JG, Castellano S, Lipson M, Berger B, Economou C, Bollongino R, Fu Q, Bos KI, Nordenfelt S, Li H, de Filippo C, Prüfer K, Sawyer S, Posth C, Haak W, Hallgren F, Fornander E, Rohland N, Delsate D, Francken M, Guinet JM, Wah…	doi:10.1038/nature13673	PMCID: PMC4170574	Syrian	migrants collected in Kuwait	Syria	35.1289	36.8701
syria485	LazaridisNature2014	Ancient human genomes suggest three ancestral populations for present-day Europeans. Lazaridis I, Patterson N, Mittnik A, Renaud G, Mallick S, Kirsanow K, Sudmant PH, Schraiber JG, Castellano S, Lipson M, Berger B, Economou C, Bollongino R, Fu Q, Bos KI, Nordenfelt S, Li H, de Filippo C, Prüfer K, Sawyer S, Posth C, Haak W, Hallgren F, Fornander E, Rohland N, Delsate D, Francken M, Guinet JM, Wah…	doi:10.1038/nature13673	PMCID: PMC4170574	Syrian	migrants collected in Kuwait	Syria	35.1289	36.8701
syria520	LazaridisNature2014	Ancient human genomes suggest three ancestral populations for present-day Europeans. Lazaridis I, Patterson N, Mittnik A, Renaud G, Mallick S, Kirsanow K, Sudmant PH, Schraiber JG, Castellano S, Lipson M, Berger B, Economou C, Bollongino R, Fu Q, Bos KI, Nordenfelt S, Li H, de Filippo C, Prüfer K, Sawyer S, Posth C, Haak W, Hallgren F, Fornander E, Rohland N, Delsate D, Francken M, Guinet JM, Wah…	doi:10.1038/nature13673	PMCID: PMC4170574	Syrian	migrants collected in Kuwait	Syria	35.1289	36.8701
syria4	LazaridisNature2014	Ancient human genomes suggest three ancestral populations for present-day Europeans. Lazaridis I, Patterson N, Mittnik A, Renaud G, Mallick S, Kirsanow K, Sudmant PH, Schraiber JG, Castellano S, Lipson M, Berger B, Economou C, Bollongino R, Fu Q, Bos KI, Nordenfelt S, Li H, de Filippo C, Prüfer K, Sawyer S, Posth C, Haak W, Hallgren F, Fornander E, Rohland N, Delsate D, Francken M, Guinet JM, Wah…	doi:10.1038/nature13673	PMCID: PMC4170574	Syrian	migrants collected in Kuwait	Syria	35.1289	36.8701
syria461	LazaridisNature2014	Ancient human genomes suggest three ancestral populations for present-day Europeans. Lazaridis I, Patterson N, Mittnik A, Renaud G, Mallick S, Kirsanow K, Sudmant PH, Schraiber JG, Castellano S, Lipson M, Berger B, Economou C, Bollongino R, Fu Q, Bos KI, Nordenfelt S, Li H, de Filippo C, Prüfer K, Sawyer S, Posth C, Haak W, Hallgren F, Fornander E, Rohland N, Delsate D, Francken M, Guinet JM, Wah…	doi:10.1038/nature13673	PMCID: PMC4170574	Syrian	migrants collected in Kuwait	Syria	35.1289	36.8701
syria6	LazaridisNature2014	Ancient human genomes suggest three ancestral populations for present-day Europeans. Lazaridis I, Patterson N, Mittnik A, Renaud G, Mallick S, Kirsanow K, Sudmant PH, Schraiber JG, Castellano S, Lipson M, Berger B, Economou C, Bollongino R, Fu Q, Bos KI, Nordenfelt S, Li H, de Filippo C, Prüfer K, Sawyer S, Posth C, Haak W, Hallgren F, Fornander E, Rohland N, Delsate D, Francken M, Guinet JM, Wah…	doi:10.1038/nature13673	PMCID: PMC4170574	Syrian	migrants collected in Kuwait	Syria	35.1289	36.8701
syria7	LazaridisNature2014	Ancient human genomes suggest three ancestral populations for present-day Europeans. Lazaridis I, Patterson N, Mittnik A, Renaud G, Mallick S, Kirsanow K, Sudmant PH, Schraiber JG, Castellano S, Lipson M, Berger B, Economou C, Bollongino R, Fu Q, Bos KI, Nordenfelt S, Li H, de Filippo C, Prüfer K, Sawyer S, Posth C, Haak W, Hallgren F, Fornander E, Rohland N, Delsate D, Francken M, Guinet JM, Wah…	doi:10.1038/nature13673	PMCID: PMC4170574	Syrian	migrants collected in Kuwait	Syria	35.1289	36.8701
TunisianJew1421	LazaridisNature2014	Ancient human genomes suggest three ancestral populations for present-day Europeans. Lazaridis I, Patterson N, Mittnik A, Renaud G, Mallick S, Kirsanow K, Sudmant PH, Schraiber JG, Castellano S, Lipson M, Berger B, Economou C, Bollongino R, Fu Q, Bos KI, Nordenfelt S, Li H, de Filippo C, Prüfer K, Sawyer S, Posth C, Haak W, Hallgren F, Fornander E, Rohland N, Delsate D, Francken M, Guinet JM, Wah…	doi:10.1038/nature13673	PMCID: PMC4170574	Jew_Tunisian	migrants_collected_in_Israel	Tunisia	36.8	10.1833
TunisianJew1763	LazaridisNature2014	Ancient human genomes suggest three ancestral populations for present-day Europeans. Lazaridis I, Patterson N, Mittnik A, Renaud G, Mallick S, Kirsanow K, Sudmant PH, Schraiber JG, Castellano S, Lipson M, Berger B, Economou C, Bollongino R, Fu Q, Bos KI, Nordenfelt S, Li H, de Filippo C, Prüfer K, Sawyer S, Posth C, Haak W, Hallgren F, Fornander E, Rohland N, Delsate D, Francken M, Guinet JM, Wah…	doi:10.1038/nature13673	PMCID: PMC4170574	Jew_Tunisian	migrants_collected_in_Israel	Tunisia	36.8	10.1833
TunisianJew1507	LazaridisNature2014	Ancient human genomes suggest three ancestral populations for present-day Europeans. Lazaridis I, Patterson N, Mittnik A, Renaud G, Mallick S, Kirsanow K, Sudmant PH, Schraiber JG, Castellano S, Lipson M, Berger B, Economou C, Bollongino R, Fu Q, Bos KI, Nordenfelt S, Li H, de Filippo C, Prüfer K, Sawyer S, Posth C, Haak W, Hallgren F, Fornander E, Rohland N, Delsate D, Francken M, Guinet JM, Wah…	doi:10.1038/nature13673	PMCID: PMC4170574	Jew_Tunisian	migrants_collected_in_Israel	Tunisia	36.8	10.1833
TunisianJew1544	LazaridisNature2014	Ancient human genomes suggest three ancestral populations for present-day Europeans. Lazaridis I, Patterson N, Mittnik A, Renaud G, Mallick S, Kirsanow K, Sudmant PH, Schraiber JG, Castellano S, Lipson M, Berger B, Economou C, Bollongino R, Fu Q, Bos KI, Nordenfelt S, Li H, de Filippo C, Prüfer K, Sawyer S, Posth C, Haak W, Hallgren F, Fornander E, Rohland N, Delsate D, Francken M, Guinet JM, Wah…	doi:10.1038/nature13673	PMCID: PMC4170574	Jew_Tunisian	migrants_collected_in_Israel	Tunisia	36.8	10.1833
TunisianJew1170	LazaridisNature2014	Ancient human genomes suggest three ancestral populations for present-day Europeans. Lazaridis I, Patterson N, Mittnik A, Renaud G, Mallick S, Kirsanow K, Sudmant PH, Schraiber JG, Castellano S, Lipson M, Berger B, Economou C, Bollongino R, Fu Q, Bos KI, Nordenfelt S, Li H, de Filippo C, Prüfer K, Sawyer S, Posth C, Haak W, Hallgren F, Fornander E, Rohland N, Delsate D, Francken M, Guinet JM, Wah…	doi:10.1038/nature13673	PMCID: PMC4170574	Jew_Tunisian	migrants_collected_in_Israel	Tunisia	36.8	10.1833
TunisianJew1531	LazaridisNature2014	Ancient human genomes suggest three ancestral populations for present-day Europeans. Lazaridis I, Patterson N, Mittnik A, Renaud G, Mallick S, Kirsanow K, Sudmant PH, Schraiber JG, Castellano S, Lipson M, Berger B, Economou C, Bollongino R, Fu Q, Bos KI, Nordenfelt S, Li H, de Filippo C, Prüfer K, Sawyer S, Posth C, Haak W, Hallgren F, Fornander E, Rohland N, Delsate D, Francken M, Guinet JM, Wah…	doi:10.1038/nature13673	PMCID: PMC4170574	Jew_Tunisian	migrants_collected_in_Israel	Tunisia	36.8	10.1833
TunisianJew1511	LazaridisNature2014	Ancient human genomes suggest three ancestral populations for present-day Europeans. Lazaridis I, Patterson N, Mittnik A, Renaud G, Mallick S, Kirsanow K, Sudmant PH, Schraiber JG, Castellano S, Lipson M, Berger B, Economou C, Bollongino R, Fu Q, Bos KI, Nordenfelt S, Li H, de Filippo C, Prüfer K, Sawyer S, Posth C, Haak W, Hallgren F, Fornander E, Rohland N, Delsate D, Francken M, Guinet JM, Wah…	doi:10.1038/nature13673	PMCID: PMC4170574	Jew_Tunisian	migrants_collected_in_Israel	Tunisia	36.8	10.1833
Assyrian151	LazaridisNature2016	Genomic insights into the origin of farming in the ancient Near East. Lazaridis I, Nadel D, Rollefson G, Merrett DC, Rohland N, Mallick S, Fernandes D, Novak M, Gamarra B, Sirak K, Connell S, Stewardson K, Harney E, Fu Q, Gonzalez-Fortes G, Jones ER, Roodenberg SA, Lengyel G, Bocquentin F, Gasparian B, Mongce JM, Gregg M, Eshed V, Mizrahi AS, Meiklejohn C, Gerritsen F, Bejenaru L, Blüher M, Campb…	doi:10.1038/nature19310	PMCID: PMC5003663	Assyrian	Jilu, Hakkâri	Turkey	37.47	43.94
Assyrian152	LazaridisNature2016	Genomic insights into the origin of farming in the ancient Near East. Lazaridis I, Nadel D, Rollefson G, Merrett DC, Rohland N, Mallick S, Fernandes D, Novak M, Gamarra B, Sirak K, Connell S, Stewardson K, Harney E, Fu Q, Gonzalez-Fortes G, Jones ER, Roodenberg SA, Lengyel G, Bocquentin F, Gasparian B, Mongce JM, Gregg M, Eshed V, Mizrahi AS, Meiklejohn C, Gerritsen F, Bejenaru L, Blüher M, Campb…	doi:10.1038/nature19310	PMCID: PMC5003663	Assyrian	Çukurca, Hakkâri	Turkey	37.28	43.54
Assyrian153	LazaridisNature2016	Genomic insights into the origin of farming in the ancient Near East. Lazaridis I, Nadel D, Rollefson G, Merrett DC, Rohland N, Mallick S, Fernandes D, Novak M, Gamarra B, Sirak K, Connell S, Stewardson K, Harney E, Fu Q, Gonzalez-Fortes G, Jones ER, Roodenberg SA, Lengyel G, Bocquentin F, Gasparian B, Mongce JM, Gregg M, Eshed V, Mizrahi AS, Meiklejohn C, Gerritsen F, Bejenaru L, Blüher M, Campb…	doi:10.1038/nature19310	PMCID: PMC5003663	Assyrian	Gawar, Hakkâri	Turkey	37.56	44.28
Assyrian163	LazaridisNature2016	Genomic insights into the origin of farming in the ancient Near East. Lazaridis I, Nadel D, Rollefson G, Merrett DC, Rohland N, Mallick S, Fernandes D, Novak M, Gamarra B, Sirak K, Connell S, Stewardson K, Harney E, Fu Q, Gonzalez-Fortes G, Jones ER, Roodenberg SA, Lengyel G, Bocquentin F, Gasparian B, Mongce JM, Gregg M, Eshed V, Mizrahi AS, Meiklejohn C, Gerritsen F, Bejenaru L, Blüher M, Campb…	doi:10.1038/nature19310	PMCID: PMC5003663	Assyrian	Gawar, Hakkâri	Turkey	37.56	44.28
Assyrian165	LazaridisNature2016	Genomic insights into the origin of farming in the ancient Near East. Lazaridis I, Nadel D, Rollefson G, Merrett DC, Rohland N, Mallick S, Fernandes D, Novak M, Gamarra B, Sirak K, Connell S, Stewardson K, Harney E, Fu Q, Gonzalez-Fortes G, Jones ER, Roodenberg SA, Lengyel G, Bocquentin F, Gasparian B, Mongce JM, Gregg M, Eshed V, Mizrahi AS, Meiklejohn C, Gerritsen F, Bejenaru L, Blüher M, Campb…	doi:10.1038/nature19310	PMCID: PMC5003663	Assyrian	Jilu, Hakkâri	Turkey	37.47	43.94
SephardiJewTurkey4955	LazaridisNature2014	Ancient human genomes suggest three ancestral populations for present-day Europeans. Lazaridis I, Patterson N, Mittnik A, Renaud G, Mallick S, Kirsanow K, Sudmant PH, Schraiber JG, Castellano S, Lipson M, Berger B, Economou C, Bollongino R, Fu Q, Bos KI, Nordenfelt S, Li H, de Filippo C, Prüfer K, Sawyer S, Posth C, Haak W, Hallgren F, Fornander E, Rohland N, Delsate D, Francken M, Guinet JM, Wah…	doi:10.1038/nature13673	PMCID: PMC4170574	Jew_Turkish	migrants_collected_in_Israel	Turkey	41.0167	28.95
SephardiJewTurkey5877	LazaridisNature2014	Ancient human genomes suggest three ancestral populations for present-day Europeans. Lazaridis I, Patterson N, Mittnik A, Renaud G, Mallick S, Kirsanow K, Sudmant PH, Schraiber JG, Castellano S, Lipson M, Berger B, Economou C, Bollongino R, Fu Q, Bos KI, Nordenfelt S, Li H, de Filippo C, Prüfer K, Sawyer S, Posth C, Haak W, Hallgren F, Fornander E, Rohland N, Delsate D, Francken M, Guinet JM, Wah…	doi:10.1038/nature13673	PMCID: PMC4170574	Jew_Turkish	migrants_collected_in_Israel	Turkey	41.0167	28.95
SephardiJewTurkey4953	LazaridisNature2014	Ancient human genomes suggest three ancestral populations for present-day Europeans. Lazaridis I, Patterson N, Mittnik A, Renaud G, Mallick S, Kirsanow K, Sudmant PH, Schraiber JG, Castellano S, Lipson M, Berger B, Economou C, Bollongino R, Fu Q, Bos KI, Nordenfelt S, Li H, de Filippo C, Prüfer K, Sawyer S, Posth C, Haak W, Hallgren F, Fornander E, Rohland N, Delsate D, Francken M, Guinet JM, Wah…	doi:10.1038/nature13673	PMCID: PMC4170574	Jew_Turkish	migrants_collected_in_Israel	Turkey	41.0167	28.95
SephardiJewTurkey6077	LazaridisNature2014	Ancient human genomes suggest three ancestral populations for present-day Europeans. Lazaridis I, Patterson N, Mittnik A, Renaud G, Mallick S, Kirsanow K, Sudmant PH, Schraiber JG, Castellano S, Lipson M, Berger B, Economou C, Bollongino R, Fu Q, Bos KI, Nordenfelt S, Li H, de Filippo C, Prüfer K, Sawyer S, Posth C, Haak W, Hallgren F, Fornander E, Rohland N, Delsate D, Francken M, Guinet JM, Wah…	doi:10.1038/nature13673	PMCID: PMC4170574	Jew_Turkish	migrants_collected_in_Israel	Turkey	41.0167	28.95
SephardiJewTurkey5832	LazaridisNature2014	Ancient human genomes suggest three ancestral populations for present-day Europeans. Lazaridis I, Patterson N, Mittnik A, Renaud G, Mallick S, Kirsanow K, Sudmant PH, Schraiber JG, Castellano S, Lipson M, Berger B, Economou C, Bollongino R, Fu Q, Bos KI, Nordenfelt S, Li H, de Filippo C, Prüfer K, Sawyer S, Posth C, Haak W, Hallgren F, Fornander E, Rohland N, Delsate D, Francken M, Guinet JM, Wah…	doi:10.1038/nature13673	PMCID: PMC4170574	Jew_Turkish	migrants_collected_in_Israel	Turkey	41.0167	28.95
SephardiJewTurkey5075	LazaridisNature2014	Ancient human genomes suggest three ancestral populations for present-day Europeans. Lazaridis I, Patterson N, Mittnik A, Renaud G, Mallick S, Kirsanow K, Sudmant PH, Schraiber JG, Castellano S, Lipson M, Berger B, Economou C, Bollongino R, Fu Q, Bos KI, Nordenfelt S, Li H, de Filippo C, Prüfer K, Sawyer S, Posth C, Haak W, Hallgren F, Fornander E, Rohland N, Delsate D, Francken M, Guinet JM, Wah…	doi:10.1038/nature13673	PMCID: PMC4170574	Jew_Turkish	migrants_collected_in_Israel	Turkey	41.0167	28.95
SephardiJewTurkey4950	LazaridisNature2014	Ancient human genomes suggest three ancestral populations for present-day Europeans. Lazaridis I, Patterson N, Mittnik A, Renaud G, Mallick S, Kirsanow K, Sudmant PH, Schraiber JG, Castellano S, Lipson M, Berger B, Economou C, Bollongino R, Fu Q, Bos KI, Nordenfelt S, Li H, de Filippo C, Prüfer K, Sawyer S, Posth C, Haak W, Hallgren F, Fornander E, Rohland N, Delsate D, Francken M, Guinet JM, Wah…	doi:10.1038/nature13673	PMCID: PMC4170574	Jew_Turkish	migrants_collected_in_Israel	Turkey	41.0167	28.95
SephardiJewTurkey5033	LazaridisNature2014	Ancient human genomes suggest three ancestral populations for present-day Europeans. Lazaridis I, Patterson N, Mittnik A, Renaud G, Mallick S, Kirsanow K, Sudmant PH, Schraiber JG, Castellano S, Lipson M, Berger B, Economou C, Bollongino R, Fu Q, Bos KI, Nordenfelt S, Li H, de Filippo C, Prüfer K, Sawyer S, Posth C, Haak W, Hallgren F, Fornander E, Rohland N, Delsate D, Francken M, Guinet JM, Wah…	doi:10.1038/nature13673	PMCID: PMC4170574	Jew_Turkish	migrants_collected_in_Israel	Turkey	41.0167	28.95
Kayseri24392	LazaridisNature2014	Ancient human genomes suggest three ancestral populations for present-day Europeans. Lazaridis I, Patterson N, Mittnik A, Renaud G, Mallick S, Kirsanow K, Sudmant PH, Schraiber JG, Castellano S, Lipson M, Berger B, Economou C, Bollongino R, Fu Q, Bos KI, Nordenfelt S, Li H, de Filippo C, Prüfer K, Sawyer S, Posth C, Haak W, Hallgren F, Fornander E, Rohland N, Delsate D, Francken M, Guinet JM, Wah…	doi:10.1038/nature13673	PMCID: PMC4170574	Turkish	Kayseri	Turkey	38.7333	35.4833
Turkish7BA57	LazaridisNature2014	Ancient human genomes suggest three ancestral populations for present-day Europeans. Lazaridis I, Patterson N, Mittnik A, Renaud G, Mallick S, Kirsanow K, Sudmant PH, Schraiber JG, Castellano S, Lipson M, Berger B, Economou C, Bollongino R, Fu Q, Bos KI, Nordenfelt S, Li H, de Filippo C, Prüfer K, Sawyer S, Posth C, Haak W, Hallgren F, Fornander E, Rohland N, Delsate D, Francken M, Guinet JM, Wah…	doi:10.1038/nature13673	PMCID: PMC4170574	Turkish	Istambul	Turkey	41.01	28.98
Turkish8BA62	LazaridisNature2014	Ancient human genomes suggest three ancestral populations for present-day Europeans. Lazaridis I, Patterson N, Mittnik A, Renaud G, Mallick S, Kirsanow K, Sudmant PH, Schraiber JG, Castellano S, Lipson M, Berger B, Economou C, Bollongino R, Fu Q, Bos KI, Nordenfelt S, Li H, de Filippo C, Prüfer K, Sawyer S, Posth C, Haak W, Hallgren F, Fornander E, Rohland N, Delsate D, Francken M, Guinet JM, Wah…	doi:10.1038/nature13673	PMCID: PMC4170574	Turkish	Balikesir	Turkey	39.65	27.88
Istanbul20010	LazaridisNature2014	Ancient human genomes suggest three ancestral populations for present-day Europeans. Lazaridis I, Patterson N, Mittnik A, Renaud G, Mallick S, Kirsanow K, Sudmant PH, Schraiber JG, Castellano S, Lipson M, Berger B, Economou C, Bollongino R, Fu Q, Bos KI, Nordenfelt S, Li H, de Filippo C, Prüfer K, Sawyer S, Posth C, Haak W, Hallgren F, Fornander E, Rohland N, Delsate D, Francken M, Guinet JM, Wah…	doi:10.1038/nature13673	PMCID: PMC4170574	Turkish	Istanbul	Turkey	41.0167	28.95
Turkish4BA57	LazaridisNature2014	Ancient human genomes suggest three ancestral populations for present-day Europeans. Lazaridis I, Patterson N, Mittnik A, Renaud G, Mallick S, Kirsanow K, Sudmant PH, Schraiber JG, Castellano S, Lipson M, Berger B, Economou C, Bollongino R, Fu Q, Bos KI, Nordenfelt S, Li H, de Filippo C, Prüfer K, Sawyer S, Posth C, Haak W, Hallgren F, Fornander E, Rohland N, Delsate D, Francken M, Guinet JM, Wah…	doi:10.1038/nature13673	PMCID: PMC4170574	Turkish	Kütahya	Turkey	39.42	29.98
Adana23114	LazaridisNature2014	Ancient human genomes suggest three ancestral populations for present-day Europeans. Lazaridis I, Patterson N, Mittnik A, Renaud G, Mallick S, Kirsanow K, Sudmant PH, Schraiber JG, Castellano S, Lipson M, Berger B, Economou C, Bollongino R, Fu Q, Bos KI, Nordenfelt S, Li H, de Filippo C, Prüfer K, Sawyer S, Posth C, Haak W, Hallgren F, Fornander E, Rohland N, Delsate D, Francken M, Guinet JM, Wah…	doi:10.1038/nature13673	PMCID: PMC4170574	Turkish	Adana	Turkey	37	35.3167
Trabzon21177	LazaridisNature2014	Ancient human genomes suggest three ancestral populations for present-day Europeans. Lazaridis I, Patterson N, Mittnik A, Renaud G, Mallick S, Kirsanow K, Sudmant PH, Schraiber JG, Castellano S, Lipson M, Berger B, Economou C, Bollongino R, Fu Q, Bos KI, Nordenfelt S, Li H, de Filippo C, Prüfer K, Sawyer S, Posth C, Haak W, Hallgren F, Fornander E, Rohland N, Delsate D, Francken M, Guinet JM, Wah…	doi:10.1038/nature13673	PMCID: PMC4170574	Turkish	Trabzon	Turkey	41	39.7333
Aydin18784	LazaridisNature2014	Ancient human genomes suggest three ancestral populations for present-day Europeans. Lazaridis I, Patterson N, Mittnik A, Renaud G, Mallick S, Kirsanow K, Sudmant PH, Schraiber JG, Castellano S, Lipson M, Berger B, Economou C, Bollongino R, Fu Q, Bos KI, Nordenfelt S, Li H, de Filippo C, Prüfer K, Sawyer S, Posth C, Haak W, Hallgren F, Fornander E, Rohland N, Delsate D, Francken M, Guinet JM, Wah…	doi:10.1038/nature13673	PMCID: PMC4170574	Turkish	Aydin	Turkey	37.85	27.8333
Istanbul19810	LazaridisNature2014	Ancient human genomes suggest three ancestral populations for present-day Europeans. Lazaridis I, Patterson N, Mittnik A, Renaud G, Mallick S, Kirsanow K, Sudmant PH, Schraiber JG, Castellano S, Lipson M, Berger B, Economou C, Bollongino R, Fu Q, Bos KI, Nordenfelt S, Li H, de Filippo C, Prüfer K, Sawyer S, Posth C, Haak W, Hallgren F, Fornander E, Rohland N, Delsate D, Francken M, Guinet JM, Wah…	doi:10.1038/nature13673	PMCID: PMC4170574	Turkish	Istanbul	Turkey	41.0167	28.95
[truncated: 123 more rows]
