# Supplementary material for: Assembling Ancestors: the manipulation of Neolithic and Gallo-Roman skeletal remains from Pommerœul, Belgium
Source: Antiquity. Author manuscript; Available in PMC 2024 Dec 19. (PMC11658144; doi:10.15184/aqy.2024.158)
Supplement: Appendix 4. Online Table 3 (published ancient individuals used in PCA) [file NIHMS2033442-supplement-Appendix_4__Online_Table_3__published_ancient_individuals_used_in_PCA_.xlsx]

## Sheet: pop_anc
ZHAG_BON004.A0101_Luk10	Anatolia_Neolithic
I1579	Anatolia_Neolithic
I1585	Anatolia_Neolithic
I1100	Anatolia_Neolithic
I1102	Anatolia_Neolithic
I1099	Anatolia_Neolithic
I1103	Anatolia_Neolithic
I1101	Anatolia_Neolithic
I1097	Anatolia_Neolithic
I0744	Anatolia_Neolithic
I1096	Anatolia_Neolithic
I1098	Anatolia_Neolithic
I0708	Anatolia_Neolithic
I0745	Anatolia_Neolithic
I0746	Anatolia_Neolithic
I0707	Anatolia_Neolithic
I0709	Anatolia_Neolithic
I0736	Anatolia_Neolithic
I0726	Anatolia_Neolithic
I0723	Anatolia_Neolithic
I0724	Anatolia_Neolithic
I0727	Anatolia_Neolithic
I1580	Anatolia_Neolithic
I1581	Anatolia_Neolithic
I1583	Anatolia_Neolithic
ZHAJ_BON034.A0101_Luk9	Anatolia_Neolithic
ZHJ_BON024.A0101_Luk84	Anatolia_Neolithic
ZKO_BON001.A0101_Luk7	Anatolia_Neolithic
ZMOJ_BON014.A0101_Luk21	Anatolia_Neolithic
I1542	Corded_Ware_Germany
I1536	Corded_Ware_Germany
I1544	Corded_Ware_Germany
I1538	Corded_Ware_Germany
I1539	Corded_Ware_Germany
I0106	Corded_Ware_Germany
I1532	Corded_Ware_Germany
I0049	Corded_Ware_Germany
I0103	Corded_Ware_Germany
I0104	Corded_Ware_Germany
I13889	England_Neolithic
I13893	England_Neolithic
I13897	England_Neolithic
I13899	England_Neolithic
I30293	England_Neolithic
I20818.v50.0	England_Neolithic
I21391.v51	England_Neolithic
I30301.v51	England_Neolithic
FLR001	France_MN
FLR002	France_MN
FLR003	France_MN
FLR004	France_MN
FLR005	France_MN
FLR007	France_MN
FLR010	France_MN
FLR013	France_MN
FLR014	France_MN
GRG003	France_MN
GRG008	France_MN
GRG015	France_MN
GRG016	France_MN
GRG018	France_MN
GRG019	France_MN
GRG021	France_MN
GRG022	France_MN
GRG023	France_MN
GRG025	France_MN
GRG027	France_MN
GRG028	France_MN
GRG032	France_MN
GRG035	France_MN
GRG041	France_MN
GRG043	France_MN
GRG047	France_MN
GRG049	France_MN
GRG050	France_MN
GRG052	France_MN
GRG056	France_MN
GRG057	France_MN
OBN001	France_MN
OBN002	France_MN
OBN003	France_MN
OBN004	France_MN
OBN005	France_MN
OBN006	France_MN
OBN007	France_MN
OBN008	France_MN
OBN009	France_MN
OBN010	France_MN
OBN011	France_MN
PRI001	France_MN
PRI005	France_MN
PRI006	France_MN
CabecoArruda122A.SG	Iberia_Chalcolithic
I2467	Iberia_Chalcolithic
I0840	Iberia_Chalcolithic
I1282	Iberia_Chalcolithic
I1276	Iberia_Chalcolithic
I1284	Iberia_Chalcolithic
I1280	Iberia_Chalcolithic
I1314	Iberia_Chalcolithic
I1277	Iberia_Chalcolithic
I1272	Iberia_Chalcolithic
I1281	Iberia_Chalcolithic
I1300	Iberia_Chalcolithic
I0460	Iberia_Chalcolithic
I0459	Iberia_Chalcolithic
I0457	Iberia_Chalcolithic
I0456	Iberia_Chalcolithic
I0453	Iberia_Chalcolithic
I0455	Iberia_Chalcolithic
I0263	Iberia_Chalcolithic
I1553	Iberia_Chalcolithic
I0825	Iberia_Chalcolithic
I0260	Iberia_Chalcolithic
I0261	Iberia_Chalcolithic
I0823	Iberia_Chalcolithic
I0258	Iberia_Chalcolithic
I0262	Iberia_Chalcolithic
I0257	Iberia_Chalcolithic
I0826	Iberia_Chalcolithic
I1271	Iberia_Chalcolithic
I1303	Iberia_Chalcolithic
I0581	Iberia_Chalcolithic
I1981	Iberia_Chalcolithic
I3270	Iberia_Chalcolithic
I3271	Iberia_Chalcolithic
I3272	Iberia_Chalcolithic
I3432	Iberia_Chalcolithic
I3485	Iberia_Chalcolithic
I3269	Iberia_Chalcolithic
I4247	Iberia_Chalcolithic
I1838	Iberia_Chalcolithic
I1843	Iberia_Chalcolithic
I1975	Iberia_Chalcolithic
I4565	Iberia_Chalcolithic
I5076	Iberia_Chalcolithic
I5838	Iberia_Chalcolithic
I5428	Iberia_Chalcolithic
I5429	Iberia_Chalcolithic
I6475	Iberia_Chalcolithic
I6542_published	Iberia_Chalcolithic
I6543	Iberia_Chalcolithic
I6584	Iberia_Chalcolithic
I6587	Iberia_Chalcolithic
I6596_published	Iberia_Chalcolithic
I6601	Iberia_Chalcolithic
I6604	Iberia_Chalcolithic
I6605	Iberia_Chalcolithic
I6608_published	Iberia_Chalcolithic
I6612	Iberia_Chalcolithic
I6617	Iberia_Chalcolithic
I6628	Iberia_Chalcolithic
I6629	Iberia_Chalcolithic
I6630	Iberia_Chalcolithic
I4229	Iberia_Chalcolithic
I4245	Iberia_Chalcolithic
I6609	Iberia_Chalcolithic
I1842	Iberia_Chalcolithic
I1845	Iberia_Chalcolithic
I1846	Iberia_Chalcolithic
I1978	Iberia_Chalcolithic
I1970	Iberia_Chalcolithic
I0839	Iberia_Chalcolithic
I7587	Iberia_Chalcolithic
I8048	Iberia_Chalcolithic
I8141	Iberia_Chalcolithic
I8148	Iberia_Chalcolithic
I8149	Iberia_Chalcolithic
I8150	Iberia_Chalcolithic
I8153	Iberia_Chalcolithic
I8156	Iberia_Chalcolithic
I8158	Iberia_Chalcolithic
I8197	Iberia_Chalcolithic
I8198	Iberia_Chalcolithic
I8199	Iberia_Chalcolithic
I8364	Iberia_Chalcolithic
I8365	Iberia_Chalcolithic
I8566	Iberia_Chalcolithic
I8569	Iberia_Chalcolithic
I1976	Iberia_Chalcolithic
I2473	Iberia_Chalcolithic
I3277	Iberia_Chalcolithic
I6622	Iberia_Chalcolithic
I8131	Iberia_Chalcolithic
I11601	Iberia_Chalcolithic
I11614	Iberia_Chalcolithic
I11604	Iberia_Chalcolithic
I11592	Iberia_Chalcolithic
I11605	Iberia_Chalcolithic
I11599	Iberia_Chalcolithic
I3276_published	Iberia_Chalcolithic
I8140_published_d	Iberia_Chalcolithic
I0797	LBK_EN
I0795	LBK_EN
I0022	LBK_EN
I0026	LBK_EN
I0025	LBK_EN
I0054	LBK_EN
I0056	LBK_EN
I0100	LBK_EN
I2014	LBK_EN
I2020	LBK_EN
I2022	LBK_EN
I0018	LBK_EN
I5068	LBK_EN
I5069	LBK_EN
I5070	LBK_EN
I5204	LBK_EN
I5208	LBK_EN
I0046_published	LBK_EN
I0659_published	LBK_EN
I0048_published	LBK_EN
I1550_published	LBK_EN
I0821_published	LBK_EN
I0057_published	LBK_EN
I2008_published	LBK_EN
I2017_published	LBK_EN
I2021_published	LBK_EN
I2026_published	LBK_EN
I2029_published	LBK_EN
I2030_published	LBK_EN
I2032_published	LBK_EN
I2036_published	LBK_EN
I2037_published	LBK_EN
I2038_published	LBK_EN
I5205	LBK_EN
I5206	LBK_EN
I5207	LBK_EN
I4068	Netherlands_Beaker
I4069	Netherlands_Beaker
I4073	Netherlands_Beaker
I4075	Netherlands_Beaker
I4076	Netherlands_Beaker
I4074	Netherlands_Beaker
I5748	Netherlands_Beaker
I5750	Netherlands_Beaker
I4067	Netherlands_Beaker
I12905	Netherlands_IA
I12903	Netherlands_IA
I17750	Netherlands_IA
I12907	Netherlands_IA
I12906	Netherlands_IA
I0001	WHG
I0843	WHG
I1507	WHG
I0370	Yamnaya_Samara
I0441	Yamnaya_Samara
I0444	Yamnaya_Samara
I0439	Yamnaya_Samara
I0357	Yamnaya_Samara
I0429	Yamnaya_Samara
I0443	Yamnaya_Samara
I0231	Yamnaya_Samara
I0438	Yamnaya_Samara
